# Supplementary material for: A de novo Full-Length mRNA Transcriptome Generated From Hybrid-Corrected PacBio Long-Reads Improves the Transcript Annotation and Identifies Thousands of Novel Splice Variants in Atlantic Salmon
Source: Front Genet. 2021 Apr 27;12:656334. doi: 10.3389/fgene.2021.656334 (PMC8110904; doi:10.3389/fgene.2021.656334)
Supplement: Supplementary file 1 [file Data_Sheet_1.CSV]

# isoform: ID from c_DNA cupcake, or from IsoSeq if clustering was not possible with cogent. PBs where the first number is the same clustered to the same loci on the genome or pseudogenome with at least one overlapping nucleotide.
# mapped_with: Lists if the sequence was clustered using cDNA_cupcake against the Salmo salar or Salmo trutta genome, or using cogent.
# TSA_contig name: The name given to the sequence in the TSA database under accession GIYK01000000. Generated using an acronym for the clustering method combined with the isoform ID.
# chrom: Chromosome the sequence has been mapped to.
# strand: Which strand on the chromosome the sequence mapped to.
# length: Transcript length in bp.
# exons: Number of exons predicted by mapping.
# structural_category: Classification given by SQANTI3 based on how well the mapping matches the existing genome annotation.
# associated gene: Which gene SQANTI3 classifies the transcript as a variant of.
# associated transcript: Which transcript SQANTI3 classifies the transcript as being identical to.
# ref_length: Length of the reference transcript.
# ref_exons: Number of exons in the reference transcript.
# subcategory: Classification based on number of exons or intron retention.
# perc_A_downstream_TTS: Percent of genomic "A"s in the 20bp downstream window.
# seq_A_downstream_TTS: Sequence of the downstream 20bp window.
# FLNCs: Number of FLNC reads, as classified by IsoSeq, that have been clustered together to support the transcript.
# Sample_IDs: List of Samples with at least 2 contributing FLNC reads to the transcript.
# CDS_Start_transdecoder: Start coordinate for the CDS predicted by transdecoder.
# CDS_End_transdecoder: End coordinate for the CDS predicted by transdecoder.
# Gene_OmicsBox: Most common gene name from the top 20 blast hits in RefSeq.
# Sequence_Description: Gene description generated by OmicsBox based on natural language processing of the descriptions of the top 20 blast hits. Isoform numbers may not be accurate.
# Annotation_GO_ID: List of GO IDs from the OmicsBox functional annotation.
# Annotation_GO_Term: List of GO Termss from the OmicsBox functional annotation.
# Enzyme_Code: Predicted enzyme code from OmicsBox.
# Enzyme_Name: Predicted enzyme name from OmicsBox.
isoform	mapped_with	TSA_contig_name	chrom	strand	length	exons	structural_category	associated_gene	associated_transcript	ref_length	ref_exons	subcategory	perc_A_downstream_TTS	seq_A_downstream_TTS	FLNCs	Sample_IDs	CDS_Start_transdecoder	CDS_End_transdecoder	Gene_OmicsBox	Sequence_Description	Annotation_GO_ID	Annotation_GO_Term	Enzyme_Code	Enzyme_Name
PB.4.2	Salmo_Salar	SS4.2	NC_001960.1	+	5513	1	antisense		novel	NA	NA	mono-exon	35.0	TGCTTCTAAAGGATAACAGC	51223	GiU1,GiU4,GiU7,HKU1,HKU4,HKU7,LiU1,LiU4,LiU7,SAV_Challenge,SAV_Control	2099	2431	ATP6	ATP synthase F0 subunit 6	GO:0005743,GO:0015078,GO:0015986,GO:0016021,GO:0045263	mitochondrial inner membrane,proton transmembrane transporter activity,ATP synthesis coupled proton transport,integral component of membrane,proton-transporting ATP synthase complex coupling factor F(o)
PB.9.1	Salmo_Salar	SS9.1	NC_027300.1	+	2283	6	full-splice_match	LOC100316613	XM_014131490.1	3884	6	multi-exon	80.0	AAAAAAAAAAAAACAAGGAC	54	GiU1,GiU4,GiU7,HKU1,HKU4,HKU7,SAV_Control	239	2059	mavs	interferon promoter stimulating protein 1 isoform X1	GO:0002218,GO:0005739,GO:0016021,GO:0032481,GO:0048525,GO:0051092,GO:0051607	activation of innate immune response,mitochondrion,integral component of membrane,positive regulation of type I interferon production,negative regulation of viral process,positive regulation of NF-kappaB transcription factor activity,defense response to virus
PB.9.2	Salmo_Salar	SS9.2	NC_027300.1	+	2337	7	full-splice_match	LOC100316613	XM_014130694.1	3957	7	multi-exon	80.0	CAAAAAAAAAAAAACAAGGA	210	GiU1,GiU4,GiU7,HKU1,HKU4,HKU7,LiU1,LiU7,SAV_Challenge,SAV_Control	294	2114	mavs	interferon promoter stimulating protein 1 isoform X1	GO:0002218,GO:0005739,GO:0016021,GO:0032481,GO:0048525,GO:0051092,GO:0051607	activation of innate immune response,mitochondrion,integral component of membrane,positive regulation of type I interferon production,negative regulation of viral process,positive regulation of NF-kappaB transcription factor activity,defense response to virus
PB.9.4	Salmo_Salar	SS9.4	NC_027300.1	+	2323	8	novel_not_in_catalog	LOC100316613	novel	3957	7	at_least_one_novel_splicesite	80.0	AAAAAAAAAAAAACAAGGAC	3	HKU7	279	2099	mavs	interferon promoter stimulating protein 1 isoform X1	GO:0002218,GO:0005739,GO:0016021,GO:0032481,GO:0048525,GO:0051092,GO:0051607	activation of innate immune response,mitochondrion,integral component of membrane,positive regulation of type I interferon production,negative regulation of viral process,positive regulation of NF-kappaB transcription factor activity,defense response to virus
PB.9.5	Salmo_Salar	SS9.5	NC_027300.1	+	2228	6	novel_not_in_catalog	LOC100316613	novel	3884	6	at_least_one_novel_splicesite	80.0	AAAAAAAAAAAAACAAGGAC	5	GiU7,HKU4	187	2007	mavs	interferon promoter stimulating protein 1 isoform X1	GO:0002218,GO:0005739,GO:0016021,GO:0032481,GO:0048525,GO:0051092,GO:0051607	activation of innate immune response,mitochondrion,integral component of membrane,positive regulation of type I interferon production,negative regulation of viral process,positive regulation of NF-kappaB transcription factor activity,defense response to virus
PB.9.6	Salmo_Salar	SS9.6	NC_027300.1	+	2297	7	novel_not_in_catalog	LOC100316613	novel	3957	7	at_least_one_novel_splicesite	80.0	AAAAAAAAAAAAACAAGGAC	3	HKU4	254	2074	mavs	interferon promoter stimulating protein 1 isoform X1	GO:0002218,GO:0005739,GO:0016021,GO:0032481,GO:0048525,GO:0051092,GO:0051607	activation of innate immune response,mitochondrion,integral component of membrane,positive regulation of type I interferon production,negative regulation of viral process,positive regulation of NF-kappaB transcription factor activity,defense response to virus
PB.9.7	Salmo_Salar	SS9.7	NC_027300.1	+	2201	6	novel_not_in_catalog	LOC100316613	novel	3884	6	at_least_one_novel_splicesite	80.0	AAAAAAAAAAAAACAAGGAC	7	HKU1	157	1977	mavs	interferon promoter stimulating protein 1 isoform X1	GO:0002218,GO:0005739,GO:0016021,GO:0032481,GO:0048525,GO:0051092,GO:0051607	activation of innate immune response,mitochondrion,integral component of membrane,positive regulation of type I interferon production,negative regulation of viral process,positive regulation of NF-kappaB transcription factor activity,defense response to virus
PB.14.1	Salmo_Salar	SS14.1	NC_027300.1	+	4092	23	novel_not_in_catalog	pcnx	novel	7233	33	at_least_one_novel_splicesite	85.0	AAAAAAAAAAAAAAAATGTA	17	GiU1,GiU4,GiU7,HKU1,HKU4	295	3624		---NA---	GO:0016021	integral component of membrane
PB.17.1	Salmo_Salar	SS17.1	NC_027300.1	+	1856	12	full-splice_match	LOC106594936	XM_014186579.1	1868	12	multi-exon	15.0	AAGTAGTGTTTTTTGTTGGG	2234	GiU1,GiU4,GiU7,HKU1,HKU4,HKU7,LiU1,LiU4,LiU7,SAV_Challenge	106	1596	LOC106594936	nucleolar and spindle-associated protein 1-like isoform X1	GO:0000281,GO:0005819,GO:0005874,GO:0006355,GO:0040001	mitotic cytokinesis,spindle,microtubule,regulation of transcription DNA-templated,establishment of mitotic spindle localization
PB.17.2	Salmo_Salar	SS17.2	NC_027300.1	+	1985	11	novel_in_catalog	LOC106594936	novel	1868	12	intron_retention	15.0	TGAAGTAGTGTTTTTTGTTG	8	HKU1,HKU4,HKU7	885	1727		---NA---	GO:0000281,GO:0005819,GO:0005874,GO:0040001	mitotic cytokinesis,spindle,microtubule,establishment of mitotic spindle localization
PB.17.3	Salmo_Salar	SS17.3	NC_027300.1	+	1933	11	novel_in_catalog	LOC106594936	novel	1868	12	intron_retention	15.0	TTTCCTGAAGTAGTGTTTTT	5	HKU4	97	942		---NA---	GO:0000281,GO:0005819,GO:0005874,GO:0040001	mitotic cytokinesis,spindle,microtubule,establishment of mitotic spindle localization
PB.17.4	Salmo_Salar	SS17.4	NC_027300.1	+	2021	11	novel_in_catalog	LOC106594936	novel	1862	12	intron_retention	15.0	TGAAGTAGTGTTTTTTGTTG	3	HKU7	97	1494	LOC106594936	nucleolar and spindle-associated protein 1-like isoform X2	GO:0000281,GO:0005819,GO:0005874,GO:0006355,GO:0040001	mitotic cytokinesis,spindle,microtubule,regulation of transcription DNA-templated,establishment of mitotic spindle localization
PB.17.5	Salmo_Salar	SS17.5	NC_027300.1	+	1944	11	novel_in_catalog	LOC106594936	novel	1868	12	intron_retention	20.0	ATTTCCTGAAGTAGTGTTTT	6	HKU7	97	1302	LOC106594936	nucleolar and spindle-associated protein 1-like isoform X1	GO:0000281,GO:0005819,GO:0005874,GO:0006355,GO:0040001	mitotic cytokinesis,spindle,microtubule,regulation of transcription DNA-templated,establishment of mitotic spindle localization
PB.17.7	Salmo_Salar	SS17.7	NC_027300.1	+	1717	11	novel_in_catalog	LOC106594936	novel	1868	12	combination_of_known_splicesites	20.0	GCATTTCCTGAAGTAGTGTT	4	HKU7	97	1467	LOC106594936	nucleolar and spindle-associated protein 1-like isoform X1	GO:0000281,GO:0005819,GO:0005874,GO:0006355,GO:0040001	mitotic cytokinesis,spindle,microtubule,regulation of transcription DNA-templated,establishment of mitotic spindle localization
PB.18.1	Salmo_Salar	SS18.1	NC_027300.1	-	1689	5	full-splice_match	ndufaf1	XM_014188517.1	1360	5	multi-exon	25.0	CAGCTTTTGTCAATTACTCA	252	GiU1,GiU4,GiU7,HKU1,HKU4,HKU7,LiU1,LiU4,LiU7,SAV_Challenge,SAV_Control	271	1173	ndufaf1	complex I intermediate-associated protein 30, mitochondrial	GO:0032981	mitochondrial respiratory chain complex I assembly
PB.20.1	Salmo_Salar	SS20.1	NC_027300.1	+	2807	6	novel_in_catalog	plek2	novel	1881	9	intron_retention	25.0	AGAAGGCCTATGTGTTTCAT	2	GiU7	21	728		pleckstrin-2	GO:0035556	intracellular signal transduction
PB.20.2	Salmo_Salar	SS20.2	NC_027300.1	+	1353	9	full-splice_match	plek2	XM_014189394.1	1881	9	multi-exon	25.0	AGAAGGCCTATGTGTTTCAT	65	GiU1,GiU4,GiU7	20	1102	plek2	pleckstrin-2	GO:0035556	intracellular signal transduction
PB.20.3	Salmo_Salar	SS20.3	NC_027300.1	+	1864	8	novel_in_catalog	plek2	novel	1881	9	intron_retention	20.0	ATGTGTTTCATGTGTAATGT	2	GiU1	18	926	plek2	pleckstrin-2	GO:0035556	intracellular signal transduction
PB.21.1	Salmo_Salar	SS21.1	NC_027300.1	-	2174	8	novel_not_in_catalog	LOC106598856	novel	2178	8	intron_retention	30.0	TAGCTACTATTCCTAATATC	842	GiU1,GiU7,HKU7,LiU1,LiU4,LiU7,SAV_Challenge,SAV_Control	96	1058		Retinol dehydrogenase 12
PB.21.2	Salmo_Salar	SS21.2	NC_027300.1	-	1974	7	novel_not_in_catalog	LOC106598856	novel	2362	7	intron_retention	25.0	ACTATTCCTAATATCGGTTT	13	LiU1,LiU7	97	849		retinol dehydrogenase 12 isoform X2
PB.21.3	Salmo_Salar	SS21.3	NC_027300.1	-	2094	8	novel_not_in_catalog	LOC106598856	novel	2178	8	intron_retention	30.0	AGCTACTATTCCTAATATCG	7	GiU7,LiU1,LiU7	122	871		Retinol dehydrogenase 12
PB.22.1	Salmo_Salar	SS22.1	NC_027300.1	-	2328	9	novel_not_in_catalog	arg2	novel	2393	8	at_least_one_novel_splicesite	25.0	CACAATGACGTCAGTCTGTG	14	GiU1,GiU4,GiU7	130	1173	ARGI2	arginase-2, mitochondrial-like	GO:0000050,GO:0004053,GO:0006525,GO:0046872	urea cycle,arginase activity,arginine metabolic process,metal ion binding	EC:3.5.3.1	Arginase
PB.24.1	Salmo_Salar	SS24.1	NC_027300.1	-	1755	8	full-splice_match	med6	XM_014191820.1	1800	8	multi-exon	25.0	CAGTGACTTGAGTTTGTAAT	28	GiU4,HKU1,HKU4,SAV_Challenge,SAV_Control	29	778	MED6	Mediator of RNA polymerase II transcription subunit 6	GO:0003712,GO:0006357,GO:0016592	transcription coregulator activity,regulation of transcription by RNA polymerase II,mediator complex
PB.25.1	Salmo_Salar	SS25.1	NC_027300.1	-	3976	22	full-splice_match	LOC106600942	XM_014192775.1	4175	22	multi-exon	85.0	AAAAAAAACAAAAAAACAAT	1024	GiU1,GiU4,GiU7,HKU1,HKU4,HKU7,LiU7,SAV_Challenge	199	2889	LOC106600942	alpha-actinin-1 isoform X1	GO:0005509,GO:0051015,GO:0051017,GO:0051764	calcium ion binding,actin filament binding,actin filament bundle assembly,actin crosslink formation
PB.25.2	Salmo_Salar	SS25.2	NC_027300.1	-	3996	22	full-splice_match	LOC106600942	XM_014192851.1	4160	22	multi-exon	50.0	AGAACAAAAAAGGTATTTTT	149	GiU1,GiU4,GiU7,LiU7	253	2928	actn1	alpha-actinin-1 isoform X3	GO:0001725,GO:0005509,GO:0005915,GO:0005923,GO:0005925,GO:0016328,GO:0017166,GO:0030027,GO:0030486,GO:0042383,GO:0042803,GO:0045214,GO:0048741,GO:0051015,GO:0051017,GO:0051393,GO:0051764,GO:0090636,GO:0090637,GO:0097433,GO:1990357	stress fiber,calcium ion binding,zonula adherens,bicellular tight junction,focal adhesion,lateral plasma membrane,vinculin binding,lamellipodium,smooth muscle dense body,sarcolemma,protein homodimerization activity,sarcomere organization,skeletal muscle fiber development,actin filament binding,actin filament bundle assembly,alpha-actinin binding,actin crosslink formation,outer dense plaque of des…
PB.25.5	Salmo_Salar	SS25.5	NC_027300.1	-	4238	21	novel_in_catalog	LOC106600942	novel	4175	22	intron_retention	85.0	AAAAAAAACAAAAAAACAAT	5	GiU4	147	1667		---NA---	GO:0051015,GO:0051017,GO:0051764	actin filament binding,actin filament bundle assembly,actin crosslink formation
PB.25.7	Salmo_Salar	SS25.7	NC_027300.1	-	3981	21	novel_in_catalog	LOC106600942	novel	4175	22	combination_of_known_splicesites	85.0	AAAAAAAACAAAAAAACAAT	2	GiU1	278	2881	LOC106600942	alpha-actinin-1 isoform X1	GO:0005509,GO:0051015,GO:0051017,GO:0051764	calcium ion binding,actin filament binding,actin filament bundle assembly,actin crosslink formation
PB.25.8	Salmo_Salar	SS25.8	NC_027300.1	-	3860	21	novel_in_catalog	LOC106600942	novel	4160	22	combination_of_known_splicesites	85.0	AAAAAAAACAAAAAAACAAT	2	GiU1	166	2775	actn1	alpha-actinin-1 isoform X3	GO:0001725,GO:0005509,GO:0005915,GO:0005923,GO:0005925,GO:0016328,GO:0017166,GO:0030027,GO:0030486,GO:0042383,GO:0042803,GO:0045214,GO:0048741,GO:0051015,GO:0051017,GO:0051393,GO:0051764,GO:0090636,GO:0090637,GO:0097433,GO:1990357	stress fiber,calcium ion binding,zonula adherens,bicellular tight junction,focal adhesion,lateral plasma membrane,vinculin binding,lamellipodium,smooth muscle dense body,sarcolemma,protein homodimerization activity,sarcomere organization,skeletal muscle fiber development,actin filament binding,actin filament bundle assembly,alpha-actinin binding,actin crosslink formation,outer dense plaque of des…
PB.26.2	Salmo_Salar	SS26.2	NC_027300.1	+	2815	15	novel_not_in_catalog	LOC106601952	novel	2775	29	at_least_one_novel_splicesite	40.0	AACAATACACACCTACTGTC	2	HKU1	352	1512		---NA---	GO:0004672,GO:0005524,GO:0006468	protein kinase activity,ATP binding,protein phosphorylation
PB.28.1	Salmo_Salar	SS28.1	NC_027300.1	-	1091	5	full-splice_match	atp5s	XM_014195060.1	1115	5	multi-exon	85.0	AAAAAAATAAAATTAAAAAA	33	GiU1,GiU7,HKU1,HKU4,HKU7,LiU1,LiU4,SAV_Control	79	681		ATP synthase subunit s, mitochondrial
PB.29.1	Salmo_Salar	SS29.1	NC_027300.1	+	2546	10	full-splice_match	l2hgdh	XM_014195232.1	2558	10	multi-exon	35.0	AAAATATTCTGACTCCTTGA	117	GiU1,GiU4,HKU4,LiU1,LiU4,LiU7,SAV_Challenge	161	1501	EPR50_G00207870	L-2-hydroxyglutarate dehydrogenase, mitochondrial	GO:0016491,GO:0055114	oxidoreductase activity,oxidation-reduction process
PB.32.1	Salmo_Salar	SS32.1	NC_027300.1	+	1892	7	full-splice_match	cdkn3	NM_001141141.1	831	7	multi-exon	70.0	AAAAAAAAAATCTATGAAAT	133	GiU1,GiU7,HKU1,HKU4,HKU7,LiU1,SAV_Challenge,SAV_Control	101	727	cdkn3	cyclin-dependent kinase inhibitor 3	GO:0004725,GO:0007049,GO:0016301,GO:0016310,GO:0035335,GO:0048471	protein tyrosine phosphatase activity,cell cycle,kinase activity,phosphorylation,peptidyl-tyrosine dephosphorylation,perinuclear region of cytoplasm	EC:3.1.3.16,EC:3.1.3.48	Protein-serine/threonine phosphatase,Protein-tyrosine-phosphatase
PB.32.2	Salmo_Salar	SS32.2	NC_027300.1	+	1630	6	novel_in_catalog	cdkn3	novel	831	7	intron_retention	35.0	GAAATCTGCAAGTTTGAGAG	4	HKU4,HKU7	416	619		---NA---
PB.32.3	Salmo_Salar	SS32.3	NC_027300.1	+	1527	7	novel_in_catalog	cdkn3	novel	831	7	combination_of_known_junctions	50.0	AAAAATCCTGAAATCTGCAA	4	HKU7	214	774	cdkn3	cyclin-dependent kinase inhibitor 3	GO:0004725,GO:0007049,GO:0016301,GO:0016310,GO:0035335,GO:0048471	protein tyrosine phosphatase activity,cell cycle,kinase activity,phosphorylation,peptidyl-tyrosine dephosphorylation,perinuclear region of cytoplasm	EC:3.1.3.16,EC:3.1.3.48	Protein-serine/threonine phosphatase,Protein-tyrosine-phosphatase
PB.33.1	Salmo_Salar	SS33.1	NC_027300.1	-	1880	5	full-splice_match	cnih1	NM_001146437.1	1686	5	multi-exon	25.0	AATGTCTTCTGTAATTGACT	868	GiU1,GiU4,GiU7,HKU1,HKU4,HKU7,LiU1,LiU4,LiU7,SAV_Challenge,SAV_Control	225	659	CNIH1	protein cornichon homolog 1	GO:0016021,GO:0016192	integral component of membrane,vesicle-mediated transport
PB.33.2	Salmo_Salar	SS33.2	NC_027300.1	-	1643	5	novel_not_in_catalog	cnih1	novel	1686	5	at_least_one_novel_splicesite	25.0	AATGTCTTCTGTAATTGACT	4	HKU7	180	422		protein cornichon homolog 1	GO:0016192	vesicle-mediated transport
PB.34.14	Salmo_Salar	SS34.14	NC_027300.1	-	4758	6	novel_not_in_catalog	gmfb	novel	1220	7	intron_retention	25.0	TGTTTTATGCATTAATATCC	9	HKU1	2685	2861		---NA---
PB.36.1	Salmo_Salar	SS36.1	NC_027300.1	+	4341	5	novel_not_in_catalog	LOC106602805	novel	999	4	at_least_one_novel_splicesite	15.0	ATAATGTTTCCCTTTTTCTT	13	GiU7,HKU4,HKU7,LiU4,SAV_Control	135	587	LOC106602805	synaptojanin-2-binding protein	GO:0005515,GO:0016021	protein binding,integral component of membrane
PB.36.2	Salmo_Salar	SS36.2	NC_027300.1	+	4416	4	full-splice_match	LOC106602805	XM_014195782.1	999	4	multi-exon	15.0	ATAATGTTTCCCTTTTTCTT	277	GiU1,GiU4,GiU7,HKU1,HKU7,LiU7,SAV_Challenge,SAV_Control	114	566	LOC106602805	synaptojanin-2-binding protein	GO:0005515,GO:0016021	protein binding,integral component of membrane
PB.37.1	Salmo_Salar	SS37.1	NC_027300.1	+	3265	5	full-splice_match	LOC106602928	XM_014195986.1	3267	5	multi-exon	20.0	AATATATTTTGTCCTGTCGT	28	GiU1,GiU7,HKU1	576	1175		deubiquitinase DESI2-like
PB.38.3	Salmo_Salar	SS38.3	NC_027300.1	+	1873	8	full-splice_match	LOC106602985	XM_014196106.1	1926	8	multi-exon	45.0	AATTTGACTCAACAATTAAT	3200	GiU1,GiU4,GiU7,HKU1,HKU4,HKU7,LiU1,LiU4,LiU7,SAV_Challenge,SAV_Control	62	1009	SFRS5	serine/arginine-rich splicing factor 5-like	GO:0003723	RNA binding
PB.38.5	Salmo_Salar	SS38.5	NC_027300.1	+	3470	8	novel_not_in_catalog	LOC106602985	novel	1926	8	at_least_one_novel_splicesite	50.0	AAATTTGACTCAACAATTAA	316	GiU1,GiU4,GiU7,HKU1,HKU4,HKU7,LiU1,LiU4	54	623	GSONMT00042106001	unnamed protein product, partial	GO:0003723	RNA binding
PB.38.6	Salmo_Salar	SS38.6	NC_027300.1	+	2318	9	novel_not_in_catalog	LOC106602985	novel	1926	8	at_least_one_novel_splicesite	45.0	TAAATTTGACTCAACAATTA	59	GiU1,GiU4,GiU7,HKU1,HKU4,HKU7,LiU1,LiU4	950	1456		---NA---	GO:0003676	nucleic acid binding
PB.38.8	Salmo_Salar	SS38.8	NC_027300.1	+	1717	9	novel_not_in_catalog	LOC106602985	novel	1926	8	at_least_one_novel_splicesite	50.0	AAATTTGACTCAACAATTAA	8	GiU7,HKU7	63	839	srsf5a	serine/arginine-rich splicing factor 5-like	GO:0003729,GO:0005634,GO:0005737	mRNA binding,nucleus,cytoplasm
PB.38.10	Salmo_Salar	SS38.10	NC_027300.1	+	3752	7	novel_not_in_catalog	LOC106602985	novel	1926	8	intron_retention	45.0	TAAATTTGACTCAACAATTA	15	GiU7,HKU7,LiU7	62	646	GSONMT00042106001	unnamed protein product, partial	GO:0003723	RNA binding
PB.38.11	Salmo_Salar	SS38.11	NC_027300.1	+	3766	7	novel_not_in_catalog	LOC106602985	novel	1926	8	intron_retention	45.0	TAAATTTGACTCAACAATTA	24	GiU1,GiU4,GiU7,HKU1,HKU4	63	674	GSONMT00042106001	unnamed protein product, partial	GO:0003723	RNA binding
PB.38.12	Salmo_Salar	SS38.12	NC_027300.1	+	2983	8	novel_not_in_catalog	LOC106602985	novel	1926	8	at_least_one_novel_splicesite	50.0	AAATTTGACTCAACAATTAA	38	GiU1,GiU4,HKU1,HKU4,HKU7,LiU1	1615	2121		---NA---	GO:0003676	nucleic acid binding
PB.38.13	Salmo_Salar	SS38.13	NC_027300.1	+	2594	8	novel_not_in_catalog	LOC106602985	novel	1926	8	intron_retention	45.0	TAAATTTGACTCAACAATTA	2	HKU1	51	491		---NA---	GO:0003676	nucleic acid binding
PB.38.14	Salmo_Salar	SS38.14	NC_027300.1	+	2064	9	novel_not_in_catalog	LOC106602985	novel	1926	8	at_least_one_novel_splicesite	50.0	AAATTTGACTCAACAATTAA	2	HKU1	52	567		---NA---	GO:0003676	nucleic acid binding
PB.38.16	Salmo_Salar	SS38.16	NC_027300.1	+	2378	9	novel_not_in_catalog	LOC106602985	novel	1926	8	at_least_one_novel_splicesite	50.0	AAATTTGACTCAACAATTAA	7	GiU7,HKU4	1009	1515		---NA---	GO:0003676	nucleic acid binding
PB.38.17	Salmo_Salar	SS38.17	NC_027300.1	+	2136	9	novel_not_in_catalog	LOC106602985	novel	1926	8	at_least_one_novel_splicesite	50.0	AAATTTGACTCAACAATTAA	2	HKU4	52	564	GSONMT00042106001	unnamed protein product, partial	GO:0003723	RNA binding
PB.38.18	Salmo_Salar	SS38.18	NC_027300.1	+	3455	8	novel_not_in_catalog	LOC106602985	novel	1926	8	at_least_one_novel_splicesite	50.0	AAATTTGACTCAACAATTAA	89	GiU7,HKU7,LiU7	51	635	GSONMT00042106001	unnamed protein product, partial	GO:0003723	RNA binding
PB.38.21	Salmo_Salar	SS38.21	NC_027300.1	+	1696	8	novel_not_in_catalog	LOC106602985	novel	1926	8	at_least_one_novel_splicesite	50.0	AAATTTGACTCAACAATTAA	2	LiU7	52	834	srsf5a	serine/arginine-rich splicing factor 5-like	GO:0003729,GO:0005634,GO:0005737	mRNA binding,nucleus,cytoplasm
PB.39.3	Salmo_Salar	SS39.3	NC_027300.1	-	2721	4	full-splice_match	LOC106603467	XM_014197236.1	6529	4	multi-exon	40.0	ATAAAATTTCCTGTACACAT	16	GiU1,GiU4,HKU4,HKU7	1800	2000		---NA---
PB.40.1	Salmo_Salar	SS40.1	NC_027300.1	+	2236	10	novel_not_in_catalog	LOC106603826	novel	2312	10	at_least_one_novel_splicesite	10.0	CGCTTGATTCGGTTTTATTT	49	LiU1,LiU4,LiU7,SAV_Challenge	182	1870	LOC106603826	solute carrier family 22 member 13-like isoform X1	GO:0016021,GO:0022857,GO:0055085	integral component of membrane,transmembrane transporter activity,transmembrane transport
PB.40.2	Salmo_Salar	SS40.2	NC_027300.1	+	2087	10	novel_not_in_catalog	LOC106603826	novel	2187	10	at_least_one_novel_splicesite	10.0	TCGCTTGATTCGGTTTTATT	23	LiU1,LiU7,SAV_Challenge,SAV_Control	154	1893	LOC106603826	solute carrier family 22 member 13-like isoform X1	GO:0016021,GO:0022857,GO:0055085	integral component of membrane,transmembrane transporter activity,transmembrane transport
PB.40.3	Salmo_Salar	SS40.3	NC_027300.1	+	1912	9	full-splice_match	LOC106603826	XM_014198549.1	2060	9	multi-exon	10.0	CTTCGCTTGATTCGGTTTTA	3	SAV_Control	340	1722	LOC106603826	solute carrier family 22 member 13-like isoform X1	GO:0016021,GO:0022857,GO:0055085	integral component of membrane,transmembrane transporter activity,transmembrane transport
PB.40.4	Salmo_Salar	SS40.4	NC_027300.1	+	1999	9	novel_in_catalog	LOC106603826	novel	2312	10	combination_of_known_junctions	10.0	GCTTGATTCGGTTTTATTTT	8	LiU1,LiU7,SAV_Control	300	1631	LOC106603826	solute carrier family 22 member 13-like isoform X3	GO:0016021,GO:0022857,GO:0055085	integral component of membrane,transmembrane transporter activity,transmembrane transport
PB.41.1	Salmo_Salar	SS41.1	NC_027300.1	+	2700	19	novel_not_in_catalog	LOC106604359	novel	4487	17	at_least_one_novel_splicesite	75.0	AAAAAAAAAAAAAATGTATC	273	GiU1,GiU4,GiU7,HKU1,HKU4,HKU7	153	1832	HYES	bifunctional epoxide hydrolase 2-like	GO:0016787	hydrolase activity
PB.41.2	Salmo_Salar	SS41.2	NC_027300.1	+	2272	20	novel_not_in_catalog	LOC106604359	novel	4487	17	at_least_one_novel_splicesite	15.0	CACGTCTTTTCATTCCCCAG	13	HKU4,HKU7	154	1761	HYES	bifunctional epoxide hydrolase 2-like	GO:0016787	hydrolase activity
PB.41.3	Salmo_Salar	SS41.3	NC_027300.1	+	2351	21	novel_not_in_catalog	LOC106604359	novel	4487	17	at_least_one_novel_splicesite	10.0	GCCACGTCTTTTCATTCCCC	7	HKU7	154	1884	HYES	bifunctional epoxide hydrolase 2-like	GO:0016787	hydrolase activity
PB.41.4	Salmo_Salar	SS41.4	NC_027300.1	+	2335	20	novel_not_in_catalog	LOC106604359	novel	4487	17	at_least_one_novel_splicesite	10.0	TGCCACGTCTTTTCATTCCC	27	GiU7,HKU1,HKU7	138	1868	HYES	bifunctional epoxide hydrolase 2-like	GO:0016787	hydrolase activity
PB.41.5	Salmo_Salar	SS41.5	NC_027300.1	+	2662	18	novel_not_in_catalog	LOC106604359	novel	4487	17	at_least_one_novel_splicesite	45.0	AAAACCCTGAGCTAAAGTAT	552	GiU1,GiU4,GiU7,HKU1,HKU4,HKU7,LiU7,SAV_Challenge,SAV_Control	89	1768	HYES	bifunctional epoxide hydrolase 2-like	GO:0016787	hydrolase activity
PB.41.6	Salmo_Salar	SS41.6	NC_027300.1	+	2377	20	novel_not_in_catalog	LOC106604359	novel	4487	17	at_least_one_novel_splicesite	15.0	CCACGTCTTTTCATTCCCCA	14	HKU4,HKU7	107	1786	HYES	bifunctional epoxide hydrolase 2-like	GO:0016787	hydrolase activity
PB.41.9	Salmo_Salar	SS41.9	NC_027300.1	+	2207	19	novel_not_in_catalog	LOC106604359	novel	4487	17	at_least_one_novel_splicesite	15.0	CCACGTCTTTTCATTCCCCA	95	GiU1,GiU4,GiU7,HKU1,HKU4,HKU7	89	1696	HYES	bifunctional epoxide hydrolase 2-like	GO:0016787	hydrolase activity
PB.41.10	Salmo_Salar	SS41.10	NC_027300.1	+	2292	19	novel_not_in_catalog	LOC106604359	novel	4487	17	at_least_one_novel_splicesite	10.0	GCCACGTCTTTTCATTCCCC	5	SAV_Control	89	1696	HYES	bifunctional epoxide hydrolase 2-like	GO:0016787	hydrolase activity
PB.44.1	Salmo_Salar	SS44.1	NC_027300.1	-	5542	33	full-splice_match	xdh	XM_014200934.1	5509	33	multi-exon	10.0	TGGCTGAGGCCTCTGACTGT	1105	LiU1,LiU4,LiU7,SAV_Challenge,SAV_Control	306	4391	xdh	xanthine dehydrogenase/oxidase	GO:0004854,GO:0004855,GO:0005506,GO:0005829,GO:0009055,GO:0009115,GO:0022900,GO:0030151,GO:0043546,GO:0051537,GO:0071949	xanthine dehydrogenase activity,xanthine oxidase activity,iron ion binding,cytosol,electron transfer activity,xanthine catabolic process,electron transport chain,molybdenum ion binding,molybdopterin cofactor binding,2 iron 2 sulfur cluster binding,FAD binding	EC:1.17.3,EC:1.17.1,EC:1.17.1.4,EC:1.17.3.2	Acting on CH or CH(2) groups,Acting on CH or CH(2) groups,Xanthine dehydrogenase,Xanthine oxidase
PB.44.4	Salmo_Salar	SS44.4	NC_027300.1	-	5035	30	novel_in_catalog	xdh	novel	5509	33	combination_of_known_splicesites	10.0	TGGCTGAGGCCTCTGACTGT	2	SAV_Control	63	3758	xdh	xanthine dehydrogenase/oxidase	GO:0004854,GO:0004855,GO:0005506,GO:0009055,GO:0022900,GO:0043546,GO:0051537,GO:0071949	xanthine dehydrogenase activity,xanthine oxidase activity,iron ion binding,electron transfer activity,electron transport chain,molybdopterin cofactor binding,2 iron 2 sulfur cluster binding,FAD binding	EC:1.17.3,EC:1.17.1,EC:1.17.1.4,EC:1.17.3.2	Acting on CH or CH(2) groups,Acting on CH or CH(2) groups,Xanthine dehydrogenase,Xanthine oxidase
PB.44.8	Salmo_Salar	SS44.8	NC_027300.1	-	5237	32	novel_in_catalog	xdh	novel	5509	33	combination_of_known_splicesites	10.0	CTCTGGCTGAGGCCTCTGAC	3	LiU4	97	4089	xdh	xanthine dehydrogenase/oxidase	GO:0004854,GO:0004855,GO:0005506,GO:0005829,GO:0009055,GO:0009115,GO:0022900,GO:0030151,GO:0043546,GO:0051537,GO:0071949	xanthine dehydrogenase activity,xanthine oxidase activity,iron ion binding,cytosol,electron transfer activity,xanthine catabolic process,electron transport chain,molybdenum ion binding,molybdopterin cofactor binding,2 iron 2 sulfur cluster binding,FAD binding	EC:1.17.3,EC:1.17.1,EC:1.17.1.4,EC:1.17.3.2	Acting on CH or CH(2) groups,Acting on CH or CH(2) groups,Xanthine dehydrogenase,Xanthine oxidase
PB.44.11	Salmo_Salar	SS44.11	NC_027300.1	-	5467	34	novel_not_in_catalog	xdh	novel	5509	33	at_least_one_novel_splicesite	10.0	CTCTGGCTGAGGCCTCTGAC	2	SAV_Challenge	120	4319	xdh	xanthine dehydrogenase/oxidase	GO:0004854,GO:0004855,GO:0005506,GO:0005829,GO:0009055,GO:0009115,GO:0022900,GO:0030151,GO:0043546,GO:0051537,GO:0071949	xanthine dehydrogenase activity,xanthine oxidase activity,iron ion binding,cytosol,electron transfer activity,xanthine catabolic process,electron transport chain,molybdenum ion binding,molybdopterin cofactor binding,2 iron 2 sulfur cluster binding,FAD binding	EC:1.17.3,EC:1.17.1,EC:1.17.1.4,EC:1.17.3.2	Acting on CH or CH(2) groups,Acting on CH or CH(2) groups,Xanthine dehydrogenase,Xanthine oxidase
PB.45.1	Salmo_Salar	SS45.1	NC_027300.1	-	2930	2	intergenic	novelGene_8	novel	NA	NA	multi-exon	60.0	AATAAGGAATCAAAGAAGAT	8	GiU4,GiU7	2279	2545		---NA---
PB.47.1	Salmo_Salar	SS47.1	NC_027300.1	+	1990	1	full-splice_match	LOC106606854	XM_014203286.1	2002	1	mono-exon	25.0	TAAGTATGTCTGATATCCTT	22	GiU4,HKU4	147	1772	CD93	complement component C1q receptor-like	GO:0005509,GO:0016021	calcium ion binding,integral component of membrane
PB.48.1	Salmo_Salar	SS48.1	NC_027300.1	+	1490	8	full-splice_match	khk	XM_014202162.1	1508	8	multi-exon	40.0	AACAAAGAGTCTTGTAAGTC	18	GiU7,HKU4,HKU7,SAV_Challenge	131	1039	khk	ketohexokinase isoform X3	GO:0004454,GO:0006000,GO:0046835	ketohexokinase activity,fructose metabolic process,carbohydrate phosphorylation	EC:2.7.1.3	Ketohexokinase
PB.48.2	Salmo_Salar	SS48.2	NC_027300.1	+	1478	8	full-splice_match	khk	NM_001165287.1	1334	8	multi-exon	40.0	AACAAAGAGTCTTGTAAGTC	101	LiU1,LiU4,LiU7,SAV_Challenge,SAV_Control	119	1027	khk	ketohexokinase isoform X3	GO:0004454,GO:0006000,GO:0046835	ketohexokinase activity,fructose metabolic process,carbohydrate phosphorylation	EC:2.7.1.3	Ketohexokinase
PB.48.3	Salmo_Salar	SS48.3	NC_027300.1	+	1547	9	full-splice_match	khk	XM_014201870.1	1643	9	multi-exon	70.0	ATAAAACAGAATAAATATAA	38	LiU1,LiU4,LiU7,SAV_Control	91	1134	khk	ketohexokinase isoform X1	GO:0004454,GO:0006000,GO:0046835	ketohexokinase activity,fructose metabolic process,carbohydrate phosphorylation	EC:2.7.1.3	Ketohexokinase
PB.48.4	Salmo_Salar	SS48.4	NC_027300.1	+	1246	7	full-splice_match	khk	XM_014202239.1	1373	7	multi-exon	40.0	CAACAAAGAGTCTTGTAAGT	2	LiU4	24	797	khk	ketohexokinase isoform X3	GO:0004454,GO:0006000,GO:0046835	ketohexokinase activity,fructose metabolic process,carbohydrate phosphorylation	EC:2.7.1.3	Ketohexokinase
PB.50.1	Salmo_Salar	SS50.1	NC_027300.1	+	1944	6	novel_not_in_catalog	LOC106607662	novel	1825	6	at_least_one_novel_splicesite	25.0	TAACATTGTTTCTGTCCATA	13	HKU1	248	1390	LOC106607662	matrilin-3-like isoform X1	GO:0005509	calcium ion binding
PB.52.1	Salmo_Salar	SS52.1	NC_027300.1	-	1151	3	full-splice_match	osr1	XM_014205675.1	3054	3	multi-exon	55.00000000000001	ATTAAAAAAAGAGACTAGGG	6	GiU7	310	1143	A0A3P9A895	protein odd-skipped-related 1	GO:0000122,GO:0003676,GO:0033339,GO:0035775,GO:0035776,GO:0035777,GO:0035778,GO:0035779,GO:0048382,GO:0048389,GO:0072112,GO:1900107,GO:1903224	negative regulation of transcription by RNA polymerase II,nucleic acid binding,pectoral fin development,pronephric glomerulus morphogenesis,pronephric proximal tubule development,pronephric distal tubule development,pronephric nephron tubule epithelial cell differentiation,angioblast cell differentiation,mesendoderm development,intermediate mesoderm development,glomerular visceral epithelial cell…
PB.53.1	Salmo_Salar	SS53.1	NC_027300.1	+	5011	32	novel_in_catalog	LOC106608070	novel	5027	34	intron_retention	25.0	AACCTTCTAGTCTGTGCAAT	32	GiU1,GiU7,HKU1,HKU4,HKU7,LiU4	729	2906		phospholipid-transporting ATPase IA-like isoform X2	GO:0000287,GO:0005524,GO:0015914,GO:0016021,GO:0140326	magnesium ion binding,ATP binding,phospholipid transport,integral component of membrane,ATPase-coupled intramembrane lipid transporter activity
PB.53.2	Salmo_Salar	SS53.2	NC_027300.1	+	4949	33	novel_in_catalog	LOC106608070	novel	5027	34	combination_of_known_splicesites	25.0	TAGTCTGTGCAATCAGATTT	128	GiU1,GiU4,GiU7,HKU1,HKU4,HKU7,LiU1,LiU4,LiU7	728	3649	LOC106608070	phospholipid-transporting ATPase IA isoform X4	GO:0000287,GO:0005524,GO:0015914,GO:0016021,GO:0034204,GO:0140326	magnesium ion binding,ATP binding,phospholipid transport,integral component of membrane,lipid translocation,ATPase-coupled intramembrane lipid transporter activity	EC:7.6.2.1	P-type phospholipid transporter
PB.53.3	Salmo_Salar	SS53.3	NC_027300.1	+	5039	34	full-splice_match	LOC106608070	XM_014205790.1	5027	34	multi-exon	25.0	AACCTTCTAGTCTGTGCAAT	219	GiU1,GiU4,GiU7,HKU1,HKU4,HKU7,LiU1,LiU4,LiU7,SAV_Challenge,SAV_Control	291	3746	LOC106608070	phospholipid-transporting ATPase IA isoform X4	GO:0000287,GO:0005524,GO:0015914,GO:0016021,GO:0034204,GO:0140326	magnesium ion binding,ATP binding,phospholipid transport,integral component of membrane,lipid translocation,ATPase-coupled intramembrane lipid transporter activity	EC:7.6.2.1	P-type phospholipid transporter
PB.53.4	Salmo_Salar	SS53.4	NC_027300.1	+	5100	33	novel_in_catalog	LOC106608070	novel	5027	34	intron_retention	30.0	AAATGCAACCTTCTAGTCTG	25	GiU1,GiU4,HKU1,HKU4,LiU1	289	3000	LOC106608070	phospholipid-transporting ATPase IA isoform X4	GO:0000287,GO:0005524,GO:0015914,GO:0016021,GO:0034204,GO:0140326	magnesium ion binding,ATP binding,phospholipid transport,integral component of membrane,lipid translocation,ATPase-coupled intramembrane lipid transporter activity	EC:7.6.2.1	P-type phospholipid transporter
PB.53.5	Salmo_Salar	SS53.5	NC_027300.1	+	3955	33	novel_in_catalog	LOC106608070	novel	5027	34	combination_of_known_splicesites	75.0	GAAGAGAGAAAAAAAAATAA	3	GiU4	275	3607	LOC106608070	phospholipid-transporting ATPase IA isoform X4	GO:0000287,GO:0005524,GO:0015914,GO:0016021,GO:0034204,GO:0140326	magnesium ion binding,ATP binding,phospholipid transport,integral component of membrane,lipid translocation,ATPase-coupled intramembrane lipid transporter activity	EC:7.6.2.1	P-type phospholipid transporter
PB.53.12	Salmo_Salar	SS53.12	NC_027300.1	+	2727	14	novel_in_catalog	LOC106608070	novel	5027	34	combination_of_known_splicesites	25.0	CAACCTTCTAGTCTGTGCAA	2	GiU4	182	1447	GSONMT00031804001	unnamed protein product	GO:0000287,GO:0005524,GO:0015914,GO:0016021,GO:0034204,GO:0140326	magnesium ion binding,ATP binding,phospholipid transport,integral component of membrane,lipid translocation,ATPase-coupled intramembrane lipid transporter activity	EC:7.6.2.1	P-type phospholipid transporter
PB.54.1	Salmo_Salar	SS54.1	NC_027300.1	-	1857	3	full-splice_match	LOC106608166	XM_014205988.1	2599	3	multi-exon	60.0	AAAAAAATTCCAGGGAAACA	2	HKU7	27	1010	LOC106608166	GTPase IMAP family member 7-like	GO:0005525,GO:0016021	GTP binding,integral component of membrane
PB.55.1	Salmo_Salar	SS55.1	NC_027300.1	+	1248	3	full-splice_match	pomk	NM_001165273.1	1211	3	multi-exon	20.0	TTGTCACAGTTTTATCATTT	73	GiU7,HKU1,HKU4,HKU7,LiU1,LiU4,LiU7,SAV_Challenge	136	1185	A0A3P9A9A6	protein O-mannose kinase	GO:0004672,GO:0005524,GO:0006468,GO:0006493,GO:0016021,GO:0019200,GO:0030247,GO:0036268,GO:0043531,GO:0046835,GO:0061061	protein kinase activity,ATP binding,protein phosphorylation,protein O-linked glycosylation,integral component of membrane,carbohydrate kinase activity,polysaccharide binding,swimming,ADP binding,carbohydrate phosphorylation,muscle structure development
PB.56.1	Salmo_Salar	SS56.1	NC_027300.1	+	2375	12	full-splice_match	LOC106608228	XM_014206096.1	2351	12	multi-exon	15.0	CATTGGGCCATGTCTTATTT	3693	GiU1,GiU4,GiU7,HKU1,HKU4,HKU7,LiU1,LiU4,LiU7,SAV_Challenge,SAV_Control	138	1382	ivd	isovaleryl-CoA dehydrogenase, mitochondrial	GO:0003995,GO:0050660,GO:0055114	acyl-CoA dehydrogenase activity,flavin adenine dinucleotide binding,oxidation-reduction process	EC:1.3.99.3	Acting on the CH-CH group of donors
PB.56.3	Salmo_Salar	SS56.3	NC_027300.1	+	2276	11	incomplete-splice_match	LOC106608228	XM_014206096.1	2351	12	3prime_fragment	20.0	ATTGGGCCATGTCTTATTTA	9	LiU7,SAV_Control	246	1283	ivd	isovaleryl-CoA dehydrogenase, mitochondrial	GO:0003995,GO:0050660,GO:0055114	acyl-CoA dehydrogenase activity,flavin adenine dinucleotide binding,oxidation-reduction process	EC:1.3.99.3	Acting on the CH-CH group of donors
PB.57.1	Salmo_Salar	SS57.1	NC_027300.1	+	4556	7	full-splice_match	LOC106608351	XM_014206287.1	2791	7	multi-exon	30.0	TTTTAACCCAAGAGTCTCAT	8	GiU1,HKU1,HKU4	584	2473	LOC106610622	bromo adjacent homology domain-containing 1 protein-like isoform X1	GO:0003682	chromatin binding
PB.58.1	Salmo_Salar	SS58.1	NC_027300.1	-	3108	5	novel_not_in_catalog	LOC106608562	novel	3309	4	at_least_one_novel_splicesite	45.0	AAATAATATGTTGACTGAGA	77	GiU1,GiU4,GiU7,HKU4,SAV_Control	118	711		coiled-coil domain-containing protein 32-like
PB.58.2	Salmo_Salar	SS58.2	NC_027300.1	-	3101	6	novel_not_in_catalog	LOC106608562	novel	3309	4	at_least_one_novel_splicesite	45.0	AAATAATATGTTGACTGAGA	15	GiU4	117	710		coiled-coil domain-containing protein 32-like
PB.58.3	Salmo_Salar	SS58.3	NC_027300.1	-	3058	5	novel_not_in_catalog	LOC106608562	novel	948	4	at_least_one_novel_splicesite	45.0	AAATAATATGTTGACTGAGA	7	GiU7	68	661		coiled-coil domain-containing protein 32-like
PB.59.1	Salmo_Salar	SS59.1	NC_027300.1	+	2326	3	full-splice_match	LOC106608717	XM_014206852.1	2357	3	multi-exon	40.0	AAAAATACACTTTTATTTTT	45	GiU7,HKU1,HKU4,HKU7,LiU7,SAV_Control	141	1940	LOC106608717	RNA pseudouridylate synthase domain-containing protein 2	GO:0001522,GO:0003723,GO:0009982	pseudouridine synthesis,RNA binding,pseudouridine synthase activity
PB.60.1	Salmo_Salar	SS60.1	NC_027300.1	+	1773	5	novel_not_in_catalog	LOC106608927	novel	4990	22	at_least_one_novel_splicesite	40.0	AAAACAATAAGTTGCTGTCC	5	GiU4,GiU7	344	898		---NA---
PB.61.1	Salmo_Salar	SS61.1	NC_027300.1	-	3281	3	full-splice_match	degs2	XM_014209685.1	1615	3	multi-exon	20.0	AATTGGTGTGCAAGTTTCCT	64	GiU1,GiU4,GiU7	49	1032	D9C73_020714	sphingolipid delta(4)-desaturase/C4-monooxygenase DES2	GO:0004497,GO:0005783,GO:0005789,GO:0016021,GO:0030148,GO:0042284,GO:0055114	monooxygenase activity,endoplasmic reticulum,endoplasmic reticulum membrane,integral component of membrane,sphingolipid biosynthetic process,sphingolipid delta-4 desaturase activity,oxidation-reduction process
PB.62.1	Salmo_Salar	SS62.1	NC_027300.1	+	2469	5	full-splice_match	LOC106610396	XM_014209779.1	2495	5	multi-exon	25.0	GATTGGTAGAGATTTTCCGA	1184	GiU1,GiU4,GiU7,HKU1,HKU4,HKU7,LiU1,LiU4,LiU7,SAV_Challenge,SAV_Control	97	1164	yy1a	transcriptional repressor protein YY1-like	GO:0000790,GO:0000978,GO:0001525,GO:0005515,GO:0005667,GO:0007420,GO:0007507,GO:0010628,GO:0031519	nuclear chromatin,RNA polymerase II cis-regulatory region sequence-specific DNA binding,angiogenesis,protein binding,transcription regulator complex,brain development,heart development,positive regulation of gene expression,PcG protein complex
PB.62.2	Salmo_Salar	SS62.2	NC_027300.1	+	2076	5	novel_not_in_catalog	LOC106610396	novel	2495	5	at_least_one_novel_splicesite	25.0	GACATTTACCATTGGTAGGG	6	HKU1,HKU7	95	1189	DPX16_19933	transcriptional repressor protein YY1-like	GO:0003676	nucleic acid binding
PB.63.1	Salmo_Salar	SS63.1	NC_027300.1	+	1886	4	full-splice_match	LOC106610559	XM_014209965.1	2031	4	multi-exon	30.0	TGAACTACTGAAAGCTCTCT	59	GiU1,HKU1,HKU4,HKU7,LiU7,SAV_Control	153	1460		PREDICTED: uncharacterized protein LOC106610559 isoform X1	GO:0005515	protein binding
PB.63.2	Salmo_Salar	SS63.2	NC_027300.1	+	1247	4	full-splice_match	LOC106610559	XM_014210042.1	1391	4	multi-exon	30.0	AACTACTGAAAGCTCTCTTG	12	HKU1,HKU4,HKU7,SAV_Control	240	818		PREDICTED: uncharacterized protein LOC106610559 isoform X2
PB.63.3	Salmo_Salar	SS63.3	NC_027300.1	+	2170	3	novel_in_catalog	LOC106610559	novel	2031	4	intron_retention	30.0	GAACTACTGAAAGCTCTCTT	14	HKU1	154	873		PREDICTED: uncharacterized protein LOC107579869	GO:0005515	protein binding
PB.64.1	Salmo_Salar	SS64.1	NC_027300.1	-	4244	18	novel_not_in_catalog	mis18bp1	novel	4075	17	at_least_one_novel_splicesite	20.0	AGTTCTTTGCACGACTCCAG	607	GiU1,GiU4,GiU7,HKU1,HKU4,HKU7,SAV_Challenge,SAV_Control	387	3914	mis18bp1	mis18-binding protein 1	GO:0003677	DNA binding
PB.64.2	Salmo_Salar	SS64.2	NC_027300.1	-	3910	16	novel_in_catalog	mis18bp1	novel	4075	17	combination_of_known_splicesites	20.0	TAGTTCTTTGCACGACTCCA	4	HKU4,HKU7	143	3463	mis18bp1	mis18-binding protein 1	GO:0003677	DNA binding
PB.65.1	Salmo_Salar	SS65.1	NC_027300.1	+	2478	4	novel_in_catalog	lrr1	novel	2314	5	intron_retention	25.0	ATCTATCGTTGTCTCAATTA	204	HKU1,HKU4,HKU7,SAV_Control	540	1805	LLR1	leucine-rich repeat protein 1	GO:0005515,GO:0016853	protein binding,isomerase activity
PB.65.2	Salmo_Salar	SS65.2	NC_027300.1	+	2138	5	full-splice_match	lrr1	XM_014208925.1	2220	5	multi-exon	25.0	ATCTATCGTTGTCTCAATTA	40	HKU1,HKU4,HKU7	197	1462	LLR1	leucine-rich repeat protein 1	GO:0005515,GO:0016853	protein binding,isomerase activity
PB.65.4	Salmo_Salar	SS65.4	NC_027300.1	+	2090	5	full-splice_match	lrr1	XM_014209067.1	2174	5	multi-exon	25.0	ATATCTATCGTTGTCTCAAT	16	HKU4,HKU7	187	1416	LLR1	leucine-rich repeat protein 1	GO:0005515,GO:0016853	protein binding,isomerase activity
PB.65.5	Salmo_Salar	SS65.5	NC_027300.1	+	2211	5	full-splice_match	lrr1	NM_001173828.1	2217	5	multi-exon	25.0	ATCTATCGTTGTCTCAATTA	71	HKU1,HKU4,HKU7	270	1535	LLR1	leucine-rich repeat protein 1	GO:0005515,GO:0016853	protein binding,isomerase activity
PB.65.6	Salmo_Salar	SS65.6	NC_027300.1	+	2102	5	novel_in_catalog	lrr1	novel	2217	5	combination_of_known_splicesites	20.0	TATCTATCGTTGTCTCAATT	5	HKU4	162	1427	LLR1	leucine-rich repeat protein 1	GO:0005515,GO:0016853	protein binding,isomerase activity
PB.66.1	Salmo_Salar	SS66.1	NC_027300.1	+	1622	15	novel_not_in_catalog	pole2	novel	1783	19	at_least_one_novel_splicesite	25.0	AAAGGGATGTCTCTGGAGCT	3	HKU7	163	1317	pole2	DNA polymerase epsilon subunit 2	GO:0003677,GO:0003887,GO:0006261,GO:0008622,GO:0071897	DNA binding,DNA-directed DNA polymerase activity,DNA-dependent DNA replication,epsilon DNA polymerase complex,DNA biosynthetic process	EC:2.7.7.7	DNA-directed DNA polymerase
PB.66.2	Salmo_Salar	SS66.2	NC_027300.1	+	1824	19	novel_not_in_catalog	pole2	novel	1783	19	at_least_one_novel_splicesite	25.0	AAATTGTCATCTTTGTGCAT	23	HKU1,HKU4,HKU7	150	1673	pole2	DNA polymerase epsilon subunit 2	GO:0003677,GO:0003887,GO:0006261,GO:0008622,GO:0071897	DNA binding,DNA-directed DNA polymerase activity,DNA-dependent DNA replication,epsilon DNA polymerase complex,DNA biosynthetic process	EC:2.7.7.7	DNA-directed DNA polymerase
PB.66.3	Salmo_Salar	SS66.3	NC_027300.1	+	1774	19	full-splice_match	pole2	XM_014210569.1	1783	19	multi-exon	10.0	CTTTGTGCATTTTTTACTTG	184	HKU1,HKU4,HKU7,SAV_Challenge,SAV_Control	31	1614	pole2	DNA polymerase epsilon subunit 2	GO:0003677,GO:0003887,GO:0006261,GO:0008622,GO:0071897	DNA binding,DNA-directed DNA polymerase activity,DNA-dependent DNA replication,epsilon DNA polymerase complex,DNA biosynthetic process	EC:2.7.7.7	DNA-directed DNA polymerase
PB.66.4	Salmo_Salar	SS66.4	NC_027300.1	+	1591	15	incomplete-splice_match	pole2	XM_014210569.1	1783	19	5prime_fragment	25.0	AAAGGGATGTCTCTTGAGCT	10	HKU4,HKU7	22	1236	pole2	DNA polymerase epsilon subunit 2	GO:0003677,GO:0003887,GO:0006261,GO:0008622,GO:0071897	DNA binding,DNA-directed DNA polymerase activity,DNA-dependent DNA replication,epsilon DNA polymerase complex,DNA biosynthetic process	EC:2.7.7.7	DNA-directed DNA polymerase
PB.66.5	Salmo_Salar	SS66.5	NC_027300.1	+	1887	18	novel_in_catalog	pole2	novel	1783	19	intron_retention	25.0	AAATTGTCATCTTTGTGCAT	2	HKU4	1005	1733		---NA---	GO:0003677,GO:0006261,GO:0008622	DNA binding,DNA-dependent DNA replication,epsilon DNA polymerase complex
PB.67.1	Salmo_Salar	SS67.1	NC_027300.1	+	2059	14	full-splice_match	klhdc2	XM_014210749.1	2087	14	multi-exon	25.0	GATCTGAATCTGATCTTTTA	163	GiU1,GiU4,GiU7,HKU1,HKU4,HKU7,LiU1,SAV_Challenge	138	1430		kelch domain-containing protein 2	GO:0005515	protein binding
PB.67.2	Salmo_Salar	SS67.2	NC_027300.1	+	2169	13	novel_in_catalog	klhdc2	novel	2087	14	intron_retention	25.0	AGATCTGAATCTGATCTTTT	4	HKU1	133	867		---NA---	GO:0005515	protein binding
PB.67.3	Salmo_Salar	SS67.3	NC_027300.1	+	2073	14	novel_not_in_catalog	klhdc2	novel	2087	14	at_least_one_novel_splicesite	25.0	AGATCTGAATCTGATCTTTT	4	HKU1	133	924		---NA---	GO:0005515	protein binding
PB.67.4	Salmo_Salar	SS67.4	NC_027300.1	+	2031	14	full-splice_match	klhdc2	XM_014210658.1	2065	14	multi-exon	25.0	AGATCTGAATCTGATCTTTT	59	GiU1,GiU4,GiU7,HKU1,HKU4,HKU7,LiU1,SAV_Control	111	1403		kelch domain-containing protein 2	GO:0005515	protein binding
PB.67.5	Salmo_Salar	SS67.5	NC_027300.1	+	2072	14	novel_not_in_catalog	klhdc2	novel	2087	14	at_least_one_novel_splicesite	25.0	CAGATCTGAATCTGATCTTT	2	GiU7	154	1446		kelch domain-containing protein 2	GO:0005515	protein binding
PB.68.1	Salmo_Salar	SS68.1	NC_027300.1	-	10666	61	incomplete-splice_match	dync1h1	XM_014211188.1	14280	75	3prime_fragment	30.0	GAAAGACTGGGTACAGGTTT	3516	GiU1,GiU4,GiU7,HKU1,HKU4,HKU7,LiU1,LiU4,LiU7,SAV_Challenge,SAV_Control	1075	10422		---NA---	GO:0003777,GO:0005524,GO:0007018,GO:0030286	microtubule motor activity,ATP binding,microtubule-based movement,dynein complex
PB.68.7	Salmo_Salar	SS68.7	NC_027300.1	-	5019	30	incomplete-splice_match	dync1h1	XM_014211261.1	14177	75	3prime_fragment	30.0	GGCTGAAAGACTGGGTACAG	11	LiU4,LiU7,SAV_Challenge,SAV_Control	343	4779		---NA---	GO:0003777,GO:0007018,GO:0030286	microtubule motor activity,microtubule-based movement,dynein complex
PB.68.29	Salmo_Salar	SS68.29	NC_027300.1	-	6547	40	novel_not_in_catalog	dync1h1	novel	14280	75	at_least_one_novel_splicesite	30.0	CTGAAAGACTGGGTACAGGT	6	HKU1	1740	6305		---NA---	GO:0003777,GO:0007018,GO:0030286	microtubule motor activity,microtubule-based movement,dynein complex
PB.69.1	Salmo_Salar	SS69.1	NC_027300.1	+	4391	15	novel_not_in_catalog	LOC106611338	novel	4811	13	intron_retention	45.0	ACAAAGAAGTCAATGTGGCA	233	GiU1,GiU4,GiU7,HKU1,HKU4,HKU7,LiU1,LiU4	583	1428		---NA---	GO:0000159,GO:0007165,GO:0019888	protein phosphatase type 2A complex,signal transduction,protein phosphatase regulator activity
PB.69.2	Salmo_Salar	SS69.2	NC_027300.1	+	4707	15	novel_not_in_catalog	LOC106611338	novel	4811	13	intron_retention	30.0	CATACATCAATTCTGGAGGC	13	GiU7,HKU1,HKU7,SAV_Control	115	1452	LOC106611338	serine/threonine-protein phosphatase 2A 56 kDa regulatory subunit gamma isoform isoform X3	GO:0000159,GO:0007165,GO:0019888,GO:0043666	protein phosphatase type 2A complex,signal transduction,protein phosphatase regulator activity,regulation of phosphoprotein phosphatase activity
PB.69.3	Salmo_Salar	SS69.3	NC_027300.1	+	4670	14	novel_not_in_catalog	LOC106611338	novel	4811	13	intron_retention	30.0	ACATCAATTCTGGAGGCATT	3	SAV_Control	115	1578	LOC106611338	serine/threonine-protein phosphatase 2A 56 kDa regulatory subunit gamma isoform isoform X2	GO:0000159,GO:0007165,GO:0019888,GO:0043666	protein phosphatase type 2A complex,signal transduction,protein phosphatase regulator activity,regulation of phosphoprotein phosphatase activity
PB.69.4	Salmo_Salar	SS69.4	NC_027300.1	+	4627	15	novel_not_in_catalog	LOC106611338	novel	4811	13	intron_retention	40.0	ATATTTTCAACCATACATCA	778	GiU1,GiU4,GiU7,HKU1,HKU4,HKU7,LiU1,LiU4,LiU7,SAV_Control	116	1453	LOC106611338	serine/threonine-protein phosphatase 2A 56 kDa regulatory subunit gamma isoform isoform X3	GO:0000159,GO:0007165,GO:0019888,GO:0043666	protein phosphatase type 2A complex,signal transduction,protein phosphatase regulator activity,regulation of phosphoprotein phosphatase activity
PB.69.5	Salmo_Salar	SS69.5	NC_027300.1	+	4566	14	novel_not_in_catalog	LOC106611338	novel	4811	13	intron_retention	40.0	ATATTTTCAACCATACATCA	669	GiU1,GiU4,GiU7,HKU1,HKU4,HKU7,LiU1	94	1557	LOC106611338	serine/threonine-protein phosphatase 2A 56 kDa regulatory subunit gamma isoform isoform X2	GO:0000159,GO:0007165,GO:0019888,GO:0043666	protein phosphatase type 2A complex,signal transduction,protein phosphatase regulator activity,regulation of phosphoprotein phosphatase activity
PB.69.6	Salmo_Salar	SS69.6	NC_027300.1	+	4523	14	novel_not_in_catalog	LOC106611338	novel	4811	13	intron_retention	35.0	ATACATCAATTCTGGAGGCA	47	GiU4,GiU7,HKU1,HKU4,HKU7	532	1503		---NA---	GO:0000159,GO:0007165,GO:0019888	protein phosphatase type 2A complex,signal transduction,protein phosphatase regulator activity
PB.69.7	Salmo_Salar	SS69.7	NC_027300.1	+	4330	14	novel_not_in_catalog	LOC106611338	novel	4811	13	intron_retention	30.0	ACATCAATTCTGGAGGCATT	13	GiU1,GiU4,GiU7	101	1141		serine/threonine-protein phosphatase 2A 56 kDa regulatory subunit gamma isoform isoform X4	GO:0000159,GO:0007165,GO:0019888	protein phosphatase type 2A complex,signal transduction,protein phosphatase regulator activity
PB.69.17	Salmo_Salar	SS69.17	NC_027300.1	+	3911	6	novel_not_in_catalog	LOC106611338	novel	4811	13	intron_retention	35.0	ATACATCAATTCTGGAGGCA	39	GiU1,GiU4,GiU7,HKU1,HKU7	278	883		---NA---	GO:0000159,GO:0007165,GO:0019888	protein phosphatase type 2A complex,signal transduction,protein phosphatase regulator activity
PB.71.1	Salmo_Salar	SS71.1	NC_027300.1	+	1935	11	fusion	wars_LOC106612204	novel	1257	6	multi-exon	30.0	ATATATATATTTATTTTTTC	882	GiU1,GiU4,GiU7,HKU1,HKU4,HKU7,LiU1,LiU7,SAV_Challenge,SAV_Control	105	1532	WARS	tryptophan--tRNA ligase, cytoplasmic	GO:0004830,GO:0005524,GO:0006436	tryptophan-tRNA ligase activity,ATP binding,tryptophanyl-tRNA aminoacylation	EC:6.1.1.2	Tryptophan--tRNA ligase
PB.71.3	Salmo_Salar	SS71.3	NC_027300.1	+	1815	12	fusion	wars_LOC106612204	novel	1257	6	multi-exon	35.0	AATTTTTATTCAGTCATTAA	15	GiU1,HKU1,HKU4,HKU7,LiU7,SAV_Challenge	87	1514	WARS	tryptophan--tRNA ligase, cytoplasmic	GO:0004830,GO:0005524,GO:0006436	tryptophan-tRNA ligase activity,ATP binding,tryptophanyl-tRNA aminoacylation	EC:6.1.1.2	Tryptophan--tRNA ligase
PB.71.5	Salmo_Salar	SS71.5	NC_027300.1	+	1055	3	incomplete-splice_match	wars	XM_014123475.1	1257	6	3prime_fragment	45.0	TATTCAGTCATTAAATAATA	16	SAV_Challenge,SAV_Control	211	669		---NA---	GO:0004812,GO:0005524,GO:0006418	aminoacyl-tRNA ligase activity,ATP binding,tRNA aminoacylation for protein translation
PB.72.1	Salmo_Salar	SS72.1	NC_027300.1	-	2649	6	full-splice_match	LOC106560560	XM_014123595.1	1543	6	multi-exon	25.0	AAATTTAGAGGTCTCGGGGT	188	GiU1,GiU4,GiU7,HKU1,HKU4,HKU7,LiU4,LiU7,SAV_Control	280	1158	PHYPO_G00019010	solute carrier family 25 member 47	GO:0005347,GO:0015867,GO:0016021,GO:0055085	ATP transmembrane transporter activity,ATP transport,integral component of membrane,transmembrane transport
PB.73.1	Salmo_Salar	SS73.1	NC_027300.1	+	4593	5	novel_in_catalog	LOC106560243	novel	4253	6	combination_of_known_junctions	40.0	AGAGAAATAGTGCATTTTTA	52	GiU1,GiU4,GiU7,HKU1,HKU7,LiU1,LiU4	649	1422	LOC106560243	mitochondrial basic amino acids transporter-like isoform X2	GO:0005347,GO:0015867,GO:0016021,GO:0055085	ATP transmembrane transporter activity,ATP transport,integral component of membrane,transmembrane transport
PB.73.2	Salmo_Salar	SS73.2	NC_027300.1	+	4747	4	full-splice_match	LOC106560243	XM_014122948.1	4581	4	multi-exon	15.0	AGGCTGGGCCTTGTTCATTA	546	GiU1,GiU4,GiU7,HKU1,HKU7,LiU1,LiU4,LiU7,SAV_Challenge,SAV_Control	442	1383	LOC106560243	mitochondrial basic amino acids transporter-like isoform X2	GO:0005347,GO:0015867,GO:0016021,GO:0055085	ATP transmembrane transporter activity,ATP transport,integral component of membrane,transmembrane transport
PB.73.3	Salmo_Salar	SS73.3	NC_027300.1	+	2730	4	full-splice_match	LOC106560243	XM_014123280.1	4104	4	multi-exon	15.0	AATCTTTGATGGTTTTTTTT	8	GiU1,LiU1	189	962	LOC106560243	mitochondrial basic amino acids transporter-like isoform X2	GO:0005347,GO:0015867,GO:0016021,GO:0055085	ATP transmembrane transporter activity,ATP transport,integral component of membrane,transmembrane transport
PB.73.4	Salmo_Salar	SS73.4	NC_027300.1	+	4692	6	full-splice_match	LOC106560243	XM_014123039.1	4253	6	multi-exon	30.0	AAATAGTGCATTTTTATTCC	29	GiU7,LiU1,LiU4,LiU7	744	1517	LOC106560243	mitochondrial basic amino acids transporter-like isoform X2	GO:0005347,GO:0015867,GO:0016021,GO:0055085	ATP transmembrane transporter activity,ATP transport,integral component of membrane,transmembrane transport
PB.73.5	Salmo_Salar	SS73.5	NC_027300.1	+	3252	6	full-splice_match	LOC106560243	XM_014123206.1	4219	6	multi-exon	15.0	AATCTTTGATGGTTTTTTTT	21	GiU1,GiU7,LiU1,LiU4	711	1484	LOC106560243	mitochondrial basic amino acids transporter-like isoform X2	GO:0005347,GO:0015867,GO:0016021,GO:0055085	ATP transmembrane transporter activity,ATP transport,integral component of membrane,transmembrane transport
PB.73.6	Salmo_Salar	SS73.6	NC_027300.1	+	2832	6	novel_in_catalog	LOC106560243	novel	4235	6	combination_of_known_junctions	15.0	AATCTTTGATGGTTTTTTTT	2	LiU7	290	1063	LOC106560243	mitochondrial basic amino acids transporter-like isoform X2	GO:0005347,GO:0015867,GO:0016021,GO:0055085	ATP transmembrane transporter activity,ATP transport,integral component of membrane,transmembrane transport
PB.73.7	Salmo_Salar	SS73.7	NC_027300.1	+	3277	5	novel_not_in_catalog	LOC106560243	novel	4581	4	at_least_one_novel_splicesite	15.0	AATCTTTGATGGTTTTTTTT	4	GiU1	735	1508	LOC106560243	mitochondrial basic amino acids transporter-like isoform X2	GO:0005347,GO:0015867,GO:0016021,GO:0055085	ATP transmembrane transporter activity,ATP transport,integral component of membrane,transmembrane transport
PB.74.1	Salmo_Salar	SS74.1	NC_027300.1	+	3057	1	incomplete-splice_match	LOC106613993	XM_014122844.1	4781	5	mono-exon	5.0	TGTGGGCCTTTGTGTGATTC	105	GiU1,GiU4,GiU7,HKU1,HKU7,LiU4,LiU7,SAV_Challenge	635	862		---NA---
PB.74.2	Salmo_Salar	SS74.2	NC_027300.1	+	2713	2	novel_not_in_catalog	LOC106613993	novel	4781	5	at_least_one_novel_splicesite	10.0	TGGGCCTTTGTGTGATTCTA	22	GiU7,HKU7,LiU7	375	602		---NA---
PB.75.1	Salmo_Salar	SS75.1	NC_027300.1	-	1602	4	intergenic	novelGene_11	novel	NA	NA	multi-exon	40.0	AACATGATTAAATCTGCATT	33	GiU1,GiU4,GiU7	572	1030	D9C73_020826	noncompact myelin-associated protein	GO:0005887,GO:0019911,GO:0031641,GO:0033270,GO:0043220	integral component of plasma membrane,structural constituent of myelin sheath,regulation of myelination,paranode region of axon,Schmidt-Lanterman incisure
PB.76.1	Salmo_Salar	SS76.1	NC_027300.1	-	2984	4	incomplete-splice_match	rcan3	XM_014215139.1	5462	6	3prime_fragment	70.0	AAATAAAATTAAGAATAAAT	24	GiU1	164	760	rcan3	calcipressin-3 isoform X2	GO:0003676,GO:0019722	nucleic acid binding,calcium-mediated signaling
PB.77.1	Salmo_Salar	SS77.1	NC_027300.1	-	3286	11	full-splice_match	nipal3	NM_001165319.1	3257	11	multi-exon	45.0	ATGCAAAAGATTCATGCATA	826	GiU1,GiU4,GiU7,HKU1,HKU4,HKU7,LiU4,LiU7,SAV_Challenge,SAV_Control	182	1357	GSONMT00063200001	NIPA-like protein 3	GO:0015095,GO:0016021,GO:1903830	magnesium ion transmembrane transporter activity,integral component of membrane,magnesium ion transmembrane transport
PB.78.1	Salmo_Salar	SS78.1	NC_027300.1	+	2740	15	full-splice_match	LOC106613035	XM_014214940.1	2734	15	multi-exon	35.0	AAAAAATGTGTACGTGTTTC	618	GiU1,GiU4,GiU7	109	1746	LOC106613035	grainyhead-like protein 3 homolog isoform X1	GO:0003700,GO:0006357	DNA-binding transcription factor activity,regulation of transcription by RNA polymerase II
PB.78.2	Salmo_Salar	SS78.2	NC_027300.1	+	3283	14	novel_in_catalog	LOC106613035	novel	2734	15	intron_retention	40.0	AAAAAAATGTGTACGTGTTT	13	GiU1,GiU4	100	1122		---NA---	GO:0003700,GO:0006357	DNA-binding transcription factor activity,regulation of transcription by RNA polymerase II
PB.79.1	Salmo_Salar	SS79.1	NC_027300.1	-	4056	20	full-splice_match	LOC106612959	XM_014214729.1	4567	20	multi-exon	10.0	ATCCGTGTTGTATGCCTCTT	11	GiU1,GiU7	66	2504	LOC106610658	connector enhancer of kinase suppressor of ras 1 isoform X1	GO:0005515,GO:0016301,GO:0016310	protein binding,kinase activity,phosphorylation
PB.80.2	Salmo_Salar	SS80.2	NC_027300.1	+	4108	23	novel_not_in_catalog	LOC106612640	novel	7075	23	at_least_one_novel_splicesite	85.0	AAAAGAAAAAAAAAAAAACG	7	HKU1,HKU4	119	2320	LOC106612640	ribosomal protein S6 kinase 2 alpha-like isoform X3	GO:0000287,GO:0004674,GO:0005524,GO:0006468,GO:0035556	magnesium ion binding,protein serine/threonine kinase activity,ATP binding,protein phosphorylation,intracellular signal transduction
PB.80.3	Salmo_Salar	SS80.3	NC_027300.1	+	3939	24	novel_not_in_catalog	LOC106612640	novel	7075	23	at_least_one_novel_splicesite	85.0	AAAAGAAAAAAAAAAAAACG	2	HKU1	83	2284	LOC106612640	ribosomal protein S6 kinase 2 alpha-like isoform X3	GO:0000287,GO:0004674,GO:0005524,GO:0006468,GO:0035556	magnesium ion binding,protein serine/threonine kinase activity,ATP binding,protein phosphorylation,intracellular signal transduction
PB.80.11	Salmo_Salar	SS80.11	NC_027300.1	+	4246	22	novel_not_in_catalog	LOC106612640	novel	7026	22	intron_retention	85.0	AAAAGAAAAAAAAAAAAACG	5	HKU1	197	2458	LOC106612640	ribosomal protein S6 kinase alpha-1-like isoform X2	GO:0000287,GO:0004674,GO:0005524,GO:0006468,GO:0035556	magnesium ion binding,protein serine/threonine kinase activity,ATP binding,protein phosphorylation,intracellular signal transduction
PB.80.12	Salmo_Salar	SS80.12	NC_027300.1	+	4282	21	incomplete-splice_match	LOC106612640	XM_014214121.1	7075	23	3prime_fragment	85.0	TAAAAGAAAAAAAAAAAAAC	6	HKU1,HKU4	194	2455	LOC106612640	ribosomal protein S6 kinase alpha-1-like isoform X2	GO:0000287,GO:0004674,GO:0005524,GO:0006468,GO:0035556	magnesium ion binding,protein serine/threonine kinase activity,ATP binding,protein phosphorylation,intracellular signal transduction
PB.80.13	Salmo_Salar	SS80.13	NC_027300.1	+	4062	24	novel_not_in_catalog	LOC106612640	novel	7026	22	intron_retention	85.0	AAAAGAAAAAAAAAAAAACG	2	GiU1	180	2441	LOC106612640	ribosomal protein S6 kinase alpha-1-like isoform X2	GO:0000287,GO:0004674,GO:0005524,GO:0006468,GO:0035556	magnesium ion binding,protein serine/threonine kinase activity,ATP binding,protein phosphorylation,intracellular signal transduction
PB.80.14	Salmo_Salar	SS80.14	NC_027300.1	+	4083	23	novel_not_in_catalog	LOC106612640	novel	7026	22	intron_retention	85.0	AAAAGAAAAAAAAAAAAACG	2	HKU1	177	2438	LOC106612640	ribosomal protein S6 kinase alpha-1-like isoform X2	GO:0000287,GO:0004674,GO:0005524,GO:0006468,GO:0035556	magnesium ion binding,protein serine/threonine kinase activity,ATP binding,protein phosphorylation,intracellular signal transduction
PB.80.15	Salmo_Salar	SS80.15	NC_027300.1	+	4114	23	novel_not_in_catalog	LOC106612640	novel	7026	22	intron_retention	85.0	AAAAGAAAAAAAAAAAAACG	2	GiU1	164	2425	LOC106612640	ribosomal protein S6 kinase alpha-1-like isoform X2	GO:0000287,GO:0004674,GO:0005524,GO:0006468,GO:0035556	magnesium ion binding,protein serine/threonine kinase activity,ATP binding,protein phosphorylation,intracellular signal transduction
PB.81.1	Salmo_Salar	SS81.1	NC_027300.1	-	7116	26	novel_not_in_catalog	LOC106612547	novel	7145	27	at_least_one_novel_splicesite	15.0	TGTGTGGGTTTTTTACACTA	100	GiU1,GiU4,GiU7,HKU1,HKU4,HKU7	187	3216	LOC106612547	arf-GAP with SH3 domain, ANK repeat and PH domain-containing protein 3-like isoform X1	GO:0005096,GO:0005515,GO:0005925,GO:0016477,GO:0043547,GO:0046872	GTPase activator activity,protein binding,focal adhesion,cell migration,positive regulation of GTPase activity,metal ion binding
PB.82.1	Salmo_Salar	SS82.1	NC_027300.1	-	3821	7	novel_not_in_catalog	LOC106612499	novel	4318	6	at_least_one_novel_splicesite	25.0	AAACTTTCCGATTCTGTCCA	57	HKU1,HKU4,HKU7	532	1824	GSONMT00046209001	transcription factor E2F2-like	GO:0003677,GO:0003700,GO:0005634,GO:0005667,GO:0006355,GO:0046983	DNA binding,DNA-binding transcription factor activity,nucleus,transcription regulator complex,regulation of transcription DNA-templated,protein dimerization activity
PB.82.2	Salmo_Salar	SS82.2	NC_027300.1	-	4290	6	full-splice_match	LOC106612499	XM_014213710.1	4318	6	multi-exon	20.0	TAAACTTTCCGATTCTGTCC	521	HKU1,HKU4,HKU7	516	1880	GSONMT00046209001	transcription factor E2F2-like	GO:0003677,GO:0003700,GO:0005634,GO:0005667,GO:0006355,GO:0046983	DNA binding,DNA-binding transcription factor activity,nucleus,transcription regulator complex,regulation of transcription DNA-templated,protein dimerization activity
PB.83.2	Salmo_Salar	SS83.2	NC_027300.1	-	3841	5	incomplete-splice_match	LOC106560907	XM_014124373.1	3489	6	intron_retention	20.0	CGCTTTCCATATCTTGAATT	1014	GiU1,GiU4,GiU7,HKU1,HKU4,HKU7,LiU1,LiU7,SAV_Challenge,SAV_Control	370	2244	A0A3P8YEE9	YTH domain-containing family protein 2-like	GO:0045746,GO:0048598,GO:0061157,GO:0071425,GO:0098508,GO:1902036,GO:1990247	negative regulation of Notch signaling pathway,embryonic morphogenesis,mRNA destabilization,hematopoietic stem cell proliferation,endothelial to hematopoietic transition,regulation of hematopoietic stem cell differentiation,N6-methyladenosine-containing RNA binding
PB.83.3	Salmo_Salar	SS83.3	NC_027300.1	-	3094	4	novel_in_catalog	LOC106560907	novel	3489	6	intron_retention	25.0	AAGAACTCGTGTGCATTCCC	5	HKU7	369	2174	A0A3P8YEE9	YTH domain-containing family protein 2-like	GO:0045746,GO:0048598,GO:0061157,GO:0071425,GO:0098508,GO:1902036,GO:1990247	negative regulation of Notch signaling pathway,embryonic morphogenesis,mRNA destabilization,hematopoietic stem cell proliferation,endothelial to hematopoietic transition,regulation of hematopoietic stem cell differentiation,N6-methyladenosine-containing RNA binding
PB.84.2	Salmo_Salar	SS84.2	NC_027300.1	+	982	6	novel_not_in_catalog	LOC106560797	novel	1406	9	at_least_one_novel_splicesite	30.0	CAACTATTTGTGGTGGAAAT	2	SAV_Control	215	691		---NA---	GO:0006508,GO:0008234	proteolysis,cysteine-type peptidase activity
PB.85.1	Salmo_Salar	SS85.1	NC_027300.1	+	584	4	full-splice_match	ctl2b	XM_014123863.1	605	4	multi-exon	10.0	ACTGTTTTTCATTTTGTTGT	12	GiU1,GiU4,GiU7	118	381		cathepsin K-like
PB.85.2	Salmo_Salar	SS85.2	NC_027300.1	+	981	4	full-splice_match	ctl2b	NM_001141509.1	998	4	multi-exon	10.0	TACTGTTTTTCATTTTGTTG	6	GiU7,HKU1	519	782		cathepsin K-like
PB.87.1	Salmo_Salar	SS87.1	NC_027300.1	-	2135	1	incomplete-splice_match	LOC106561796	XM_014126141.1	5394	8	mono-exon	20.0	TAACTTGCTGATATTTTGTT	130	GiU1,GiU4,GiU7,HKU1,HKU4,HKU7,LiU1,LiU4,LiU7	549	728		---NA---
PB.88.1	Salmo_Salar	SS88.1	NC_027300.1	-	1562	8	full-splice_match	LOC106561796	XM_014126075.1	5417	8	multi-exon	80.0	TAAAAAAAACATTAAAAAAA	243	GiU1,GiU4,GiU7,HKU1,HKU4,HKU7,LiU1,LiU4,LiU7	259	1407	LOC106610670	protein quaking-A isoform X1	GO:0003723	RNA binding
PB.88.2	Salmo_Salar	SS88.2	NC_027300.1	-	1452	8	full-splice_match	LOC106561796	XM_014126225.1	5300	8	multi-exon	80.0	TAAAAAAAACATTAAAAAAA	92	GiU1,GiU4,GiU7,HKU1,HKU4,HKU7,LiU4,LiU7	267	1298	LOC106561796	protein quaking-A isoform X3	GO:0003723	RNA binding
PB.88.3	Salmo_Salar	SS88.3	NC_027300.1	-	1426	8	full-splice_match	LOC106561796	XM_014126319.1	5276	8	multi-exon	85.0	AAAAAAAACATTAAAAAAAA	10	GiU4,GiU7,LiU1	264	1271	LOC106561796	protein quaking-A isoform X4	GO:0003723	RNA binding
PB.88.4	Salmo_Salar	SS88.4	NC_027300.1	-	1544	8	full-splice_match	LOC106561796	XM_014126141.1	5394	8	multi-exon	80.0	TAAAAAAAACATTAAAAAAA	14	GiU4,LiU4,LiU7	265	1389	LOC106610670	protein quaking-A isoform X2	GO:0003723	RNA binding
PB.89.1	Salmo_Salar	SS89.1	NC_027300.1	-	2022	3	novel_not_in_catalog	LOC106561476	novel	2827	2	at_least_one_novel_splicesite	5.0	ACCTGCTGCGCCTTGGTCCT	28	GiU1,GiU4,GiU7,HKU1,HKU4,HKU7	247	1371	LOC106561476	platelet-activating factor receptor-like	GO:0004992,GO:0006935,GO:0007186,GO:0016021	platelet activating factor receptor activity,chemotaxis,G protein-coupled receptor signaling pathway,integral component of membrane
PB.89.2	Salmo_Salar	SS89.2	NC_027300.1	-	1689	3	novel_not_in_catalog	LOC106561476	novel	2827	2	at_least_one_novel_splicesite	25.0	ACATCAGCCCATTTTATTTT	13	GiU1,GiU4,HKU1,HKU4	247	1371	LOC106561476	platelet-activating factor receptor-like	GO:0004992,GO:0006935,GO:0007186,GO:0016021	platelet activating factor receptor activity,chemotaxis,G protein-coupled receptor signaling pathway,integral component of membrane
PB.89.6	Salmo_Salar	SS89.6	NC_027300.1	-	4022	3	novel_not_in_catalog	LOC106561476	novel	2827	2	at_least_one_novel_splicesite	25.0	ACATCAGCCCATTTTATTTT	7	GiU4,GiU7,HKU1	247	1371	LOC106561476	platelet-activating factor receptor-like	GO:0004992,GO:0006935,GO:0007186,GO:0016021	platelet activating factor receptor activity,chemotaxis,G protein-coupled receptor signaling pathway,integral component of membrane
PB.90.1	Salmo_Salar	SS90.1	NC_027300.1	+	4070	4	full-splice_match	LOC106562166	XM_014126884.1	3755	4	multi-exon	45.0	AAAAATATTCCTTTAAGTAT	150	GiU1,GiU4,GiU7,LiU1,LiU7,SAV_Control	445	3651		leucine zipper protein 1-like
PB.90.4	Salmo_Salar	SS90.4	NC_027300.1	+	4131	5	full-splice_match	LOC106562166	XM_014126960.1	3846	5	multi-exon	75.0	AAACATAAAAATAAAAAACT	17	GiU1,GiU4	530	3736		leucine zipper protein 1-like
PB.90.5	Salmo_Salar	SS90.5	NC_027300.1	+	3932	4	full-splice_match	LOC106562166	XM_014127109.1	3625	4	multi-exon	45.0	AAAAATATTCCTTTAAGTAT	2	GiU7	309	3515		leucine zipper protein 1-like
PB.91.1	Salmo_Salar	SS91.1	NC_027300.1	+	4222	1	intergenic	novelGene_13	novel	NA	NA	mono-exon	80.0	AATAAAAATAAAAAAAACTA	65	GiU1,GiU4,GiU7	3805	3966		---NA---
PB.92.1	Salmo_Salar	SS92.1	NC_027300.1	+	1936	8	novel_not_in_catalog	LOC106562615	novel	2034	9	at_least_one_novel_splicesite	25.0	AACTGATAGCTCTCTGCCAT	111	GiU1,GiU4,GiU7	154	1173	LOC106562615	cell cycle control protein 50B-like	GO:0016021	integral component of membrane
PB.92.2	Salmo_Salar	SS92.2	NC_027300.1	+	1942	8	full-splice_match	LOC106562615	XM_014127606.1	1953	8	multi-exon	25.0	AACTGATAGCTCTCTGCCAT	2269	GiU1,GiU4,GiU7,SAV_Control	160	1179	LOC106562615	cell cycle control protein 50B-like	GO:0016021	integral component of membrane
PB.92.3	Salmo_Salar	SS92.3	NC_027300.1	+	2024	7	novel_in_catalog	LOC106562615	novel	1953	8	intron_retention	25.0	AACTGATAGCTCTCTGCCAT	2	GiU7	729	1262		---NA---	GO:0016021	integral component of membrane
PB.92.4	Salmo_Salar	SS92.4	NC_027300.1	+	1996	9	full-splice_match	LOC106562615	XM_014127677.1	2034	9	multi-exon	25.0	AACTGATAGCTCTCTGCCAT	237	GiU1,GiU4,GiU7	215	1234	LOC106562615	cell cycle control protein 50B-like	GO:0016021	integral component of membrane
PB.92.5	Salmo_Salar	SS92.5	NC_027300.1	+	1861	8	novel_not_in_catalog	LOC106562615	novel	1953	8	at_least_one_novel_splicesite	25.0	AACTGATAGCTCTCTGCCAT	2	GiU1	134	1099	LOC106562615	cell cycle control protein 50B-like	GO:0016021	integral component of membrane
PB.93.1	Salmo_Salar	SS93.1	NC_027300.1	-	3750	21	novel_not_in_catalog	LOC106562352	novel	3675	21	at_least_one_novel_splicesite	30.0	AATTTTATTTTGTTATTGAA	584	GiU1,GiU4,GiU7,HKU1,HKU4,HKU7,LiU7,SAV_Challenge	249	2753	LOC106562352	lysine-specific histone demethylase 1A isoform X3	GO:0003677,GO:0005515,GO:0005634,GO:0006355,GO:0008168,GO:0016491,GO:0032259,GO:0034720,GO:0050660,GO:0055114	DNA binding,protein binding,nucleus,regulation of transcription DNA-templated,methyltransferase activity,oxidoreductase activity,methylation,histone H3-K4 demethylation,flavin adenine dinucleotide binding,oxidation-reduction process
PB.93.11	Salmo_Salar	SS93.11	NC_027300.1	-	3627	21	novel_not_in_catalog	LOC106562352	novel	3675	21	at_least_one_novel_splicesite	30.0	AATTTTATTTTGTTATTGAA	12	HKU7	71	2629	LOC106562352	lysine-specific histone demethylase 1A-like isoform X5	GO:0003677,GO:0005515,GO:0005634,GO:0006355,GO:0008168,GO:0016491,GO:0032259,GO:0034720,GO:0050660,GO:0055114	DNA binding,protein binding,nucleus,regulation of transcription DNA-templated,methyltransferase activity,oxidoreductase activity,methylation,histone H3-K4 demethylation,flavin adenine dinucleotide binding,oxidation-reduction process
PB.93.13	Salmo_Salar	SS93.13	NC_027300.1	-	3497	20	novel_not_in_catalog	LOC106562352	novel	3675	21	at_least_one_novel_splicesite	30.0	AATTTTATTTTGTTATTGAA	6	GiU1,HKU7	79	2343	LOC106562352	lysine-specific histone demethylase 1A-like isoform X3	GO:0003677,GO:0005515,GO:0005634,GO:0006355,GO:0008168,GO:0016491,GO:0032259,GO:0034720,GO:0050660,GO:0055114	DNA binding,protein binding,nucleus,regulation of transcription DNA-templated,methyltransferase activity,oxidoreductase activity,methylation,histone H3-K4 demethylation,flavin adenine dinucleotide binding,oxidation-reduction process
PB.93.17	Salmo_Salar	SS93.17	NC_027300.1	-	3655	21	full-splice_match	LOC106562352	XM_014127505.1	3675	21	multi-exon	30.0	AATTTTATTTTGTTATTGAA	2111	GiU1,GiU4,GiU7,HKU1,HKU4,HKU7,LiU7,SAV_Challenge,SAV_Control	78	2657	LOC106562352	lysine-specific histone demethylase 1A-like isoform X5	GO:0003677,GO:0005515,GO:0005634,GO:0006355,GO:0008168,GO:0016491,GO:0032259,GO:0034720,GO:0050660,GO:0055114	DNA binding,protein binding,nucleus,regulation of transcription DNA-templated,methyltransferase activity,oxidoreductase activity,methylation,histone H3-K4 demethylation,flavin adenine dinucleotide binding,oxidation-reduction process
PB.93.18	Salmo_Salar	SS93.18	NC_027300.1	-	1021	2	novel_not_in_catalog	LOC106562352	novel	3619	20	at_least_one_novel_splicesite	30.0	AATTTTATTTTGTTATTGAA	2	GiU1	537	806		---NA---
PB.93.21	Salmo_Salar	SS93.21	NC_027300.1	-	3657	20	novel_not_in_catalog	LOC106562352	novel	3625	20	at_least_one_novel_splicesite	30.0	AATTTTATTTTGTTATTGAA	5	GiU4	152	2659	LOC106562352	lysine-specific histone demethylase 1A isoform X2	GO:0003677,GO:0005515,GO:0005634,GO:0006355,GO:0008168,GO:0016491,GO:0032259,GO:0034720,GO:0050660,GO:0055114	DNA binding,protein binding,nucleus,regulation of transcription DNA-templated,methyltransferase activity,oxidoreductase activity,methylation,histone H3-K4 demethylation,flavin adenine dinucleotide binding,oxidation-reduction process
PB.93.27	Salmo_Salar	SS93.27	NC_027300.1	-	1070	2	novel_not_in_catalog	LOC106562352	novel	3619	20	at_least_one_novel_splicesite	30.0	AATTTTATTTTGTTATTGAA	2	GiU7	582	851		---NA---
PB.94.1	Salmo_Salar	SS94.1	NC_027300.1	-	2711	12	novel_not_in_catalog	LOC106562977	novel	2876	11	at_least_one_novel_splicesite	20.0	ACTTGGGACAATCCTGCTTT	4	HKU7	124	1986	GSONMT00027689001	heterogeneous nuclear ribonucleoprotein R isoform X2	GO:0003723	RNA binding
PB.94.2	Salmo_Salar	SS94.2	NC_027300.1	-	2850	11	full-splice_match	LOC106562977	XM_014128176.1	2876	11	multi-exon	35.0	AGCAATTTCAAATTCAGTTG	634	GiU1,GiU4,GiU7,HKU1,HKU4,HKU7,SAV_Control	156	2054	LOC106610675	heterogeneous nuclear ribonucleoprotein R isoform X2	GO:0003723	RNA binding
PB.95.2	Salmo_Salar	SS95.2	NC_027300.1	-	591	6	novel_in_catalog	LOC106563035	novel	759	7	combination_of_known_splicesites	30.0	AGAAAGTTTGACTCGCTTGA	3	SAV_Control	123	551	rpl13a	RecName: Full=60S ribosomal protein L13a; AltName: Full=Transplantation antigen P198 homolog	GO:0003735,GO:0006412,GO:0015934	structural constituent of ribosome,translation,large ribosomal subunit
PB.96.1	Salmo_Salar	SS96.1	NC_027300.1	-	547	3	full-splice_match	LOC106563115	XM_014128385.1	569	3	multi-exon	15.0	TTATTGTTTTGTCATGGTTA	13	GiU7,HKU4,SAV_Control	85	408	ATIF1	ATPase inhibitor B, mitochondrial-like	GO:0005739,GO:0032780,GO:0042030,GO:0043009	mitochondrion,negative regulation of ATPase activity,ATPase inhibitor activity,chordate embryonic development
PB.98.1	Salmo_Salar	SS98.1	NC_027300.1	-	6423	8	full-splice_match	LOC106563209	XM_014128598.1	6444	8	multi-exon	50.0	AAAAATATGAAATTGCATTG	637	GiU1,GiU4,GiU7,HKU1,HKU4,HKU7,SAV_Challenge,SAV_Control	74	5908	LOC106563209	zinc finger protein Rlf-like	GO:0003676	nucleic acid binding
PB.98.3	Salmo_Salar	SS98.3	NC_027300.1	-	6524	7	novel_in_catalog	LOC106563209	novel	6444	8	intron_retention	50.0	AAAAATATGAAATTGCATTG	5	GiU7,HKU4	764	6010	LOC106610678	zinc finger protein Rlf-like	GO:0003676	nucleic acid binding
PB.100.1	Salmo_Salar	SS100.1	NC_027300.1	+	3170	12	full-splice_match	sepn1	XM_014129048.1	3174	12	multi-exon	30.0	AATAACCATTCATTCTGTCT	4225	GiU1,GiU4,GiU7,HKU1,HKU4,HKU7,LiU1,LiU4,LiU7,SAV_Challenge,SAV_Control	267	1589	sepn1	selenoprotein N	GO:0005509,GO:0016021	calcium ion binding,integral component of membrane
PB.100.2	Salmo_Salar	SS100.2	NC_027300.1	+	3076	12	novel_not_in_catalog	sepn1	novel	3174	12	at_least_one_novel_splicesite	30.0	AATAACCATTCATTCTGTCT	34	GiU1,GiU4,GiU7,LiU1,LiU4,LiU7	242	1495	sepn1	selenoprotein N	GO:0005509,GO:0016021	calcium ion binding,integral component of membrane
PB.100.3	Salmo_Salar	SS100.3	NC_027300.1	+	2942	13	novel_not_in_catalog	sepn1	novel	3174	12	at_least_one_novel_splicesite	30.0	AATAACCATTCATTCTGTCT	21	GiU1,GiU4,GiU7,HKU4,LiU4	241	1563	sepn1	selenoprotein N	GO:0005509,GO:0016021	calcium ion binding,integral component of membrane
PB.100.6	Salmo_Salar	SS100.6	NC_027300.1	+	2453	9	novel_not_in_catalog	sepn1	novel	3174	12	at_least_one_novel_splicesite	15.0	ATTCATTCTGTCTATTTGTG	2	LiU7	241	867		---NA---
PB.101.6	Salmo_Salar	SS101.6	NC_027300.1	-	3907	16	full-splice_match	LOC106563256	XM_014128715.1	4141	16	multi-exon	15.0	TATGGTGCAGTCTGTTTTGA	623	GiU1,GiU4,HKU1,HKU4,HKU7,SAV_Challenge,SAV_Control	265	2538		nuclear receptor coactivator 7-like isoform X1
PB.101.3	Salmo_Salar	SS101.3	NC_027300.1	-	3831	15	novel_in_catalog	LOC106563256	novel	4141	16	combination_of_known_splicesites	15.0	GTGCAGTCTGTTTTGATATG	8	GiU1,HKU1,HKU4	259	2349		nuclear receptor coactivator 7-like isoform X1
PB.101.8	Salmo_Salar	SS101.8	NC_027300.1	-	2373	1	novel_in_catalog	LOC106563256	novel	4032	15	mono-exon	15.0	ATTATGGTGCAGTCTGTTTT	4	HKU1	796	1005		---NA---
PB.102.1	Salmo_Salar	SS102.1	NC_027300.1	+	5071	9	novel_not_in_catalog	mtfr1l	novel	5219	8	at_least_one_novel_splicesite	30.0	AAACTCCAGACTCATTCTTT	54	GiU1,GiU4,GiU7,HKU1,HKU7,LiU1,LiU4,LiU7	265	1212		mitochondrial fission regulator 1-like isoform X1
PB.102.2	Salmo_Salar	SS102.2	NC_027300.1	+	5215	8	full-splice_match	mtfr1l	XM_014129176.1	5219	8	multi-exon	30.0	AAACTCCAGACTCATTCTTT	1038	GiU1,GiU4,GiU7,HKU1,HKU4,HKU7,LiU1,LiU4,LiU7,SAV_Challenge,SAV_Control	254	1201		mitochondrial fission regulator 1-like isoform X1
PB.102.5	Salmo_Salar	SS102.5	NC_027300.1	+	5192	8	full-splice_match	mtfr1l	XM_014129246.1	5198	8	multi-exon	30.0	AAACTCCAGACTCATTCTTT	18	GiU1,GiU4,GiU7,HKU7	252	1178		mitochondrial fission regulator 1-like isoform X2
PB.103.1	Salmo_Salar	SS103.1	NC_027300.1	+	1859	11	full-splice_match	LOC106563602	XM_014129365.1	1882	11	multi-exon	50.0	AGAGAGAGAGAGAGAGAGAG	4	HKU1,HKU4	400	1839	LOC106563602	SH3 and cysteine-rich domain-containing protein-like isoform X3	GO:0005515,GO:0035556,GO:0046872	protein binding,intracellular signal transduction,metal ion binding
PB.104.1	Salmo_Salar	SS104.1	NC_027300.1	+	2022	1	intergenic	novelGene_14	novel	NA	NA	mono-exon	30.0	AATTTTTTTATCAATTGTAT	13	HKU1,HKU7	1494	1706		---NA---
PB.107.4	Salmo_Salar	SS107.4	NC_027300.1	-	1061	5	full-splice_match	LOC106564129	XM_014130176.1	1057	5	multi-exon	30.0	ACAACTACAACTCTTCTTTG	79	HKU1,HKU7,SAV_Challenge,SAV_Control	56	445	GSONMT00035982001	antimicrobial peptide NK-lysin-like	GO:0006629,GO:0042742	lipid metabolic process,defense response to bacterium
PB.107.3	Salmo_Salar	SS107.3	NC_027300.1	-	1357	3	novel_in_catalog	LOC106564129	novel	1057	5	intron_retention	30.0	ACAACTACAACTCTTCTTTG	3	HKU1	57	416		---NA---
PB.108.1	Salmo_Salar	SS108.1	NC_027300.1	+	1856	2	full-splice_match	LOC106564706	XM_014131009.1	1955	2	multi-exon	65.0	AACAAAAATATAAATGCAAC	6	HKU1	291	1688	cnr1a	cannabinoid receptor type 1A-like	GO:0004949,GO:0005886,GO:0016021,GO:0038171	cannabinoid receptor activity,plasma membrane,integral component of membrane,cannabinoid signaling pathway
PB.109.1	Salmo_Salar	SS109.1	NC_027300.1	-	2351	19	incomplete-splice_match	orc3	XM_014131243.1	2370	20	3prime_fragment	15.0	TCCCATGACTTGCTCATTGT	724	GiU1,GiU4,GiU7,HKU1,HKU4,HKU7,SAV_Challenge,SAV_Control	272	2278	ORC3	origin recognition complex subunit 3	GO:0003677,GO:0005664,GO:0006260	DNA binding,nuclear origin of replication recognition complex,DNA replication
PB.109.3	Salmo_Salar	SS109.3	NC_027300.1	-	2273	20	novel_not_in_catalog	orc3	novel	2370	20	at_least_one_novel_splicesite	20.0	TGAGTCCCATGACTTGCTCA	4	GiU7	478	2205	ORC3	origin recognition complex subunit 3	GO:0003677,GO:0005664,GO:0006260	DNA binding,nuclear origin of replication recognition complex,DNA replication
PB.109.8	Salmo_Salar	SS109.8	NC_027300.1	-	7747	8	full-splice_match	LOC106564756	XM_014131119.1	7744	8	multi-exon	25.0	AACTTTGTTTTGCAAGTTAT	488	GiU1,GiU4,GiU7,HKU1,HKU4,HKU7,SAV_Control	164	7300	LOC106564756	zinc finger protein 292-like	GO:0003676	nucleic acid binding
PB.109.9	Salmo_Salar	SS109.9	NC_027300.1	-	7125	9	novel_not_in_catalog	LOC106564756	novel	7744	8	at_least_one_novel_splicesite	25.0	AACTTTGTTTTGCAAGTTAT	19	GiU7,HKU1,HKU4	460	6678	A0A3P9A247	zinc finger protein 292-like	GO:0003676	nucleic acid binding
PB.110.1	Salmo_Salar	SS110.1	NC_027300.1	+	3102	12	full-splice_match	LOC106564860	XM_014131449.1	3125	12	multi-exon	15.0	ATCTGTGTCTTATGACTTCC	285	GiU1,GiU4,GiU7,HKU1,HKU4,HKU7,LiU1,LiU4,LiU7,SAV_Control	150	1793	LOC106564860	heterogeneous nuclear ribonucleoprotein Q isoform X4	GO:0003723	RNA binding
PB.110.3	Salmo_Salar	SS110.3	NC_027300.1	+	2950	13	novel_not_in_catalog	LOC106564860	novel	3153	12	at_least_one_novel_splicesite	15.0	ATCTGTGTCTTATGACTTCC	15	HKU1,HKU4,HKU7,LiU7	159	1829	LOC106564860	heterogeneous nuclear ribonucleoprotein Q isoform X2	GO:0003723	RNA binding
PB.110.4	Salmo_Salar	SS110.4	NC_027300.1	+	3129	12	full-splice_match	LOC106564860	XM_014131370.1	3153	12	multi-exon	15.0	ATCTGTGTCTTATGACTTCC	64	GiU1,GiU4,GiU7,HKU1,HKU4,HKU7,LiU4,LiU7,SAV_Control	150	1820	LOC106564860	heterogeneous nuclear ribonucleoprotein Q isoform X2	GO:0003723	RNA binding
PB.110.5	Salmo_Salar	SS110.5	NC_027300.1	+	2941	11	novel_in_catalog	LOC106564860	novel	3125	12	combination_of_known_junctions	15.0	ATCTGTGTCTTATGACTTCC	37	GiU4,GiU7,HKU1,HKU4,HKU7,LiU7,SAV_Control	283	1632	LOC106564860	heterogeneous nuclear ribonucleoprotein Q-like isoform X3	GO:0003723	RNA binding
PB.110.7	Salmo_Salar	SS110.7	NC_027300.1	+	2906	13	novel_not_in_catalog	LOC106564860	novel	3125	12	at_least_one_novel_splicesite	15.0	TATCTGTGTCTTATGACTTC	91	GiU1,GiU4,GiU7,HKU1,HKU4,HKU7,LiU1,LiU7	138	1781	LOC106564860	heterogeneous nuclear ribonucleoprotein Q isoform X4	GO:0003723	RNA binding
PB.112.1	Salmo_Salar	SS112.1	NC_027300.1	+	2009	7	full-splice_match	LOC106565612	XM_014133036.1	1805	7	multi-exon	20.0	AGTTCATTTATTTTTTTATT	5	LiU1	133	948	LOC106565612	collectin-11-like isoform X1	GO:0005581	collagen trimer
PB.113.1	Salmo_Salar	SS113.1	NC_027300.1	+	3087	1	intergenic	novelGene_17	novel	NA	NA	mono-exon	45.0	GAAAACTACAGTGTTGAAAT	285	GiU1,GiU4,GiU7	117	1190	A0A3P8YB52	transcription factor Sox-11	GO:0002088,GO:0003677,GO:0003700,GO:0005634,GO:0006355,GO:0007420,GO:0045879,GO:0046548,GO:0061386	lens development in camera-type eye,DNA binding,DNA-binding transcription factor activity,nucleus,regulation of transcription DNA-templated,brain development,negative regulation of smoothened signaling pathway,retinal rod cell development,closure of optic fissure
PB.114.1	Salmo_Salar	SS114.1	NC_027300.1	+	2216	6	full-splice_match	LOC106566099	XM_014133954.1	2932	6	multi-exon	15.0	CCTTTTGTAATAGTTTTTGC	12	SAV_Control	280	1341	rsad2	radical S-adenosyl methionine domain-containing protein 2	GO:0003824,GO:0005783,GO:0005789,GO:0045087,GO:0046872,GO:0051539,GO:0051607	catalytic activity,endoplasmic reticulum,endoplasmic reticulum membrane,innate immune response,metal ion binding,4 iron 4 sulfur cluster binding,defense response to virus
PB.115.1	Salmo_Salar	SS115.1	NC_027300.1	+	4762	9	novel_not_in_catalog	LOC106566164	novel	1067	8	at_least_one_novel_splicesite	15.0	ATTCGCGTCTCCTCTGGACA	75	GiU4,GiU7,HKU4,HKU7,LiU7	93	983	LOC106566164	probable E3 ubiquitin-protein ligase RNF144A-A	GO:0004842,GO:0016021,GO:0016567,GO:0016874,GO:0046872	ubiquitin-protein transferase activity,integral component of membrane,protein ubiquitination,ligase activity,metal ion binding
PB.115.2	Salmo_Salar	SS115.2	NC_027300.1	+	4846	9	novel_not_in_catalog	LOC106566164	novel	1554	8	at_least_one_novel_splicesite	15.0	ATTCGCGTCTCCTCTGGACA	30	GiU4,GiU7	178	1068	LOC106566164	probable E3 ubiquitin-protein ligase RNF144A-A	GO:0004842,GO:0016021,GO:0016567,GO:0016874,GO:0046872	ubiquitin-protein transferase activity,integral component of membrane,protein ubiquitination,ligase activity,metal ion binding
PB.115.3	Salmo_Salar	SS115.3	NC_027300.1	+	4866	8	novel_not_in_catalog	LOC106566164	novel	1554	8	at_least_one_novel_splicesite	15.0	ATTCGCGTCTCCTCTGGACA	149	GiU1,GiU4,GiU7,HKU1,HKU4,HKU7	165	1055	LOC106566164	probable E3 ubiquitin-protein ligase RNF144A-A	GO:0004842,GO:0016021,GO:0016567,GO:0016874,GO:0046872	ubiquitin-protein transferase activity,integral component of membrane,protein ubiquitination,ligase activity,metal ion binding
PB.115.4	Salmo_Salar	SS115.4	NC_027300.1	+	4672	9	novel_not_in_catalog	LOC106566164	novel	1554	8	at_least_one_novel_splicesite	10.0	TGATTCGCGTCTCCTCTGGA	13	GiU1,GiU7,HKU1	3724	4179		---NA---
PB.115.6	Salmo_Salar	SS115.6	NC_027300.1	+	4772	8	novel_not_in_catalog	LOC106566164	novel	1024	8	at_least_one_novel_splicesite	10.0	GATTCGCGTCTCCTCTGGAC	75	GiU1,GiU7,HKU1	83	973	LOC106566164	probable E3 ubiquitin-protein ligase RNF144A-A	GO:0004842,GO:0016021,GO:0016567,GO:0016874,GO:0046872	ubiquitin-protein transferase activity,integral component of membrane,protein ubiquitination,ligase activity,metal ion binding
PB.116.1	Salmo_Salar	SS116.1	NC_027300.1	+	1092	3	full-splice_match	LOC106566577	XM_014134753.1	1110	3	multi-exon	10.0	GCATGTTTTCCTGCTGTATG	147	GiU1,GiU4,GiU7,HKU1,HKU4,HKU7,SAV_Challenge,SAV_Control	98	505	ID2	DNA-binding protein inhibitor ID-2	GO:0001889,GO:0003677,GO:0005634,GO:0005737,GO:0008593,GO:0031573,GO:0045892,GO:0046532,GO:0046983,GO:1902866,GO:2000495	liver development,DNA binding,nucleus,cytoplasm,regulation of Notch signaling pathway,intra-S DNA damage checkpoint,negative regulation of transcription DNA-templated,regulation of photoreceptor cell differentiation,protein dimerization activity,regulation of retina development in camera-type eye,regulation of cell proliferation involved in compound eye morphogenesis
PB.116.2	Salmo_Salar	SS116.2	NC_027300.1	+	1950	1	novel_in_catalog	LOC106566577	novel	1110	3	mono-exon_by_intron_retention	15.0	AGCATGTTTTCCTGCTGTAT	2	GiU1	98	478	ID2	DNA-binding protein inhibitor ID-2	GO:0001889,GO:0003677,GO:0005634,GO:0005737,GO:0008593,GO:0031573,GO:0045892,GO:0046532,GO:0046983,GO:1902866,GO:2000495	liver development,DNA binding,nucleus,cytoplasm,regulation of Notch signaling pathway,intra-S DNA damage checkpoint,negative regulation of transcription DNA-templated,regulation of photoreceptor cell differentiation,protein dimerization activity,regulation of retina development in camera-type eye,regulation of cell proliferation involved in compound eye morphogenesis
PB.117.1	Salmo_Salar	SS117.1	NC_027300.1	-	6437	30	novel_in_catalog	LOC106566340	novel	6574	31	combination_of_known_junctions	20.0	AAAAGTTTGCCCCTTTGTTC	71	GiU1,GiU4,GiU7,HKU1,HKU4,HKU7,SAV_Challenge	97	5205	LOC106566340	kinase D-interacting substrate of 220 kDa B-like isoform X1	GO:0005515,GO:0016021,GO:0016301,GO:0016310	protein binding,integral component of membrane,kinase activity,phosphorylation
PB.117.6	Salmo_Salar	SS117.6	NC_027300.1	-	5611	24	novel_not_in_catalog	LOC106566340	novel	6553	30	at_least_one_novel_splicesite	25.0	AGCTCAAAAGTTTGCCCCTT	21	GiU1,GiU7,HKU1,HKU7	275	4426	LOC106566340	kinase D-interacting substrate of 220 kDa B-like isoform X1	GO:0005515,GO:0016021,GO:0016301,GO:0016310	protein binding,integral component of membrane,kinase activity,phosphorylation
PB.117.7	Salmo_Salar	SS117.7	NC_027300.1	-	6521	30	full-splice_match	LOC106566340	XM_014134444.1	6553	30	multi-exon	25.0	AGCTCAAAAGTTTGCCCCTT	7	HKU1,HKU4	185	5293	LOC106566340	kinase D-interacting substrate of 220 kDa B-like isoform X1	GO:0005515,GO:0016021,GO:0016301,GO:0016310	protein binding,integral component of membrane,kinase activity,phosphorylation
PB.118.1	Salmo_Salar	SS118.1	NC_027300.1	-	5966	13	full-splice_match	LOC106566507	XM_014134629.1	5973	13	multi-exon	10.0	ACGTTTCGTGGTCATTTTTT	703	GiU1,GiU4,GiU7,HKU1,HKU4,LiU1,LiU4,LiU7,SAV_Challenge	162	1694	SMAX5B_000316	membrane-bound O-acyltransferase domain-containing protein 2-like	GO:0016021,GO:0016746	integral component of membrane,transferase activity transferring acyl groups
PB.118.2	Salmo_Salar	SS118.2	NC_027300.1	-	4054	12	novel_in_catalog	LOC106566507	novel	5973	13	combination_of_known_splicesites	70.0	AAGAAAAAAAAAACAGATTT	2	HKU7	494	1594	LOC106610702	membrane-bound O-acyltransferase domain-containing protein 2-like	GO:0016021,GO:0016746	integral component of membrane,transferase activity transferring acyl groups
PB.119.1	Salmo_Salar	SS119.1	NC_027300.1	-	2019	6	full-splice_match	1433b	NM_001141615.1	994	6	multi-exon	25.0	CATCTCGAAATAGGGTCTTT	1354	GiU1,GiU4,GiU7,HKU1,HKU4,HKU7,LiU1,LiU4,LiU7,SAV_Challenge,SAV_Control	231	983		14-3-3 protein zeta-like
PB.121.1	Salmo_Salar	SS121.1	NC_027300.1	+	1961	5	novel_not_in_catalog	LOC106567189	novel	2155	4	at_least_one_novel_splicesite	20.0	TAACTGGTGTGTTTTTAGCA	15	GiU1,HKU7,LiU7	787	1488	GSONMT00005620001	unnamed protein product	GO:0003676	nucleic acid binding
PB.121.2	Salmo_Salar	SS121.2	NC_027300.1	+	1844	5	novel_not_in_catalog	LOC106567189	novel	1985	4	at_least_one_novel_splicesite	20.0	TAACTGGTGTGTTTTTAGCA	2	LiU4	670	1371	GSONMT00005620001	unnamed protein product	GO:0003676	nucleic acid binding
PB.122.1	Salmo_Salar	SS122.1	NC_027300.1	+	4709	10	novel_in_catalog	LOC106567335	novel	4502	11	combination_of_known_junctions	25.0	ACAAGATGTCATTGTCTCGT	107	GiU1,GiU4,GiU7,HKU1,HKU4,HKU7,SAV_Control	371	1543	LOC106567335	zinc finger protein 395-like isoform X1	GO:0003676	nucleic acid binding
PB.122.2	Salmo_Salar	SS122.2	NC_027300.1	+	4723	11	full-splice_match	LOC106567335	XM_014136992.1	4527	11	multi-exon	25.0	ACAAGATGTCATTGTCTCGT	138	GiU1,GiU4,GiU7,HKU1,HKU4,HKU7,SAV_Control	532	1935	LOC106567335	zinc finger protein 395-like isoform X1	GO:0003676	nucleic acid binding
PB.122.3	Salmo_Salar	SS122.3	NC_027300.1	+	4573	10	novel_in_catalog	LOC106567335	novel	4505	11	combination_of_known_junctions	30.0	ATACAAGATGTCATTGTCTC	121	GiU1,GiU4,GiU7,HKU1,HKU4,SAV_Challenge	406	1788	LOC106567335	zinc finger protein 395-like isoform X1	GO:0003676	nucleic acid binding
PB.122.9	Salmo_Salar	SS122.9	NC_027300.1	+	4392	10	novel_in_catalog	LOC106567335	novel	4527	11	combination_of_known_junctions	20.0	ACTAGTAGTCTTGTTTTTAT	65	GiU4,GiU7,HKU1,HKU4	405	1808	LOC106567335	zinc finger protein 395-like isoform X1	GO:0003676	nucleic acid binding
PB.122.6	Salmo_Salar	SS122.6	NC_027300.1	+	4702	11	full-splice_match	LOC106567335	XM_014137078.1	4505	11	multi-exon	25.0	ACAAGATGTCATTGTCTCGT	122	GiU1,GiU4,GiU7,HKU1,HKU4,HKU7	532	1914	LOC106567335	zinc finger protein 395-like isoform X1	GO:0003676	nucleic acid binding
PB.122.8	Salmo_Salar	SS122.8	NC_027300.1	+	4874	11	novel_in_catalog	LOC106567335	novel	4505	11	combination_of_known_junctions	25.0	ACAAGATGTCATTGTCTCGT	40	GiU4,HKU1,HKU4	532	1707	LOC106567335	zinc finger protein 395-like isoform X1	GO:0003676	nucleic acid binding
PB.122.11	Salmo_Salar	SS122.11	NC_027300.1	+	4889	11	novel_in_catalog	LOC106567335	novel	4527	11	combination_of_known_junctions	30.0	ATACAAGATGTCATTGTCTC	43	GiU4,HKU1	528	1724	LOC106567335	zinc finger protein 395-like isoform X1	GO:0003676	nucleic acid binding
PB.122.12	Salmo_Salar	SS122.12	NC_027300.1	+	4736	10	novel_in_catalog	LOC106567335	novel	2026	11	combination_of_known_junctions	25.0	ACAAGATGTCATTGTCTCGT	31	GiU4,HKU1,HKU4	371	1570	LOC106567335	zinc finger protein 395-like isoform X1	GO:0003676	nucleic acid binding
PB.122.13	Salmo_Salar	SS122.13	NC_027300.1	+	4595	12	novel_in_catalog	LOC106567335	novel	4742	12	combination_of_known_junctions	25.0	TACAAGATGTCATTGTCTCG	22	GiU1,GiU4,GiU7,HKU1	426	1808	LOC106567335	zinc finger protein 395-like isoform X1	GO:0003676	nucleic acid binding
PB.122.16	Salmo_Salar	SS122.16	NC_027300.1	+	4449	12	novel_in_catalog	LOC106567335	novel	4742	12	combination_of_known_junctions	20.0	ACTAGTAGTCTTGTTTTTAT	5	HKU1	461	1864	LOC106567335	zinc finger protein 395-like isoform X1	GO:0003676	nucleic acid binding
PB.122.20	Salmo_Salar	SS122.20	NC_027300.1	+	4788	12	novel_in_catalog	LOC106567335	novel	4742	12	combination_of_known_junctions	30.0	ATACAAGATGTCATTGTCTC	2	HKU1	448	1623	LOC106567335	zinc finger protein 395-like isoform X1	GO:0003676	nucleic acid binding
PB.122.22	Salmo_Salar	SS122.22	NC_027300.1	+	4790	12	novel_in_catalog	LOC106567335	novel	4742	12	combination_of_known_junctions	30.0	ATACAAGATGTCATTGTCTC	10	HKU1	427	1626	LOC106567335	zinc finger protein 395-like isoform X1	GO:0003676	nucleic acid binding
PB.122.29	Salmo_Salar	SS122.29	NC_027300.1	+	3690	12	novel_not_in_catalog	LOC106567335	novel	4527	11	at_least_one_novel_splicesite	20.0	ACTAGTAGTCTTGTTTTTAT	4	HKU1	205	1608	LOC106567335	zinc finger protein 395-like isoform X1	GO:0003676	nucleic acid binding
PB.122.31	Salmo_Salar	SS122.31	NC_027300.1	+	4446	12	novel_in_catalog	LOC106567335	novel	4742	12	combination_of_known_junctions	15.0	TAGTAGTCTTGTTTTTATTC	3	SAV_Challenge	480	1859	LOC106567335	zinc finger protein 395-like isoform X1	GO:0003676	nucleic acid binding
PB.122.32	Salmo_Salar	SS122.32	NC_027300.1	+	4614	12	novel_in_catalog	LOC106567335	novel	4742	12	combination_of_known_junctions	20.0	ACTAGTAGTCTTGTTTTTAT	2	HKU1	478	1650	LOC106567335	zinc finger protein 395-like isoform X1	GO:0003676	nucleic acid binding
PB.122.33	Salmo_Salar	SS122.33	NC_027300.1	+	3232	10	novel_in_catalog	LOC106567335	novel	4502	11	combination_of_known_splicesites	60.0	ATAATAAGAACTAAAATATG	2	HKU1	119	1498	LOC106567335	zinc finger protein 395-like isoform X1	GO:0003676	nucleic acid binding
PB.124.1	Salmo_Salar	SS124.1	NC_027300.1	-	1859	4	incomplete-splice_match	LOC106568224	XM_014139081.1	1900	9	5prime_fragment	5.0	ACCGGCCTCTGTGTCTGTGT	61	GiU1,GiU4,GiU7,HKU7,SAV_Control	219	1130		---NA---	GO:0003691,GO:0005634,GO:0045893	double-stranded telomeric DNA binding,nucleus,positive regulation of transcription DNA-templated
PB.125.1	Salmo_Salar	SS125.1	NC_027300.1	+	2558	12	full-splice_match	LOC106569909	XM_014141677.1	2681	12	multi-exon	15.0	AACCTTGTGTCTGAGTCCTG	1110	GiU1,GiU4,GiU7,HKU1,HKU4,HKU7,LiU1,LiU4,LiU7,SAV_Challenge,SAV_Control	300	1583	SCPDH	saccharopine dehydrogenase-like oxidoreductase	GO:0016021,GO:0016491,GO:0055114	integral component of membrane,oxidoreductase activity,oxidation-reduction process
PB.125.2	Salmo_Salar	SS125.2	NC_027300.1	+	2460	11	novel_in_catalog	LOC106569909	novel	2681	12	combination_of_known_splicesites	25.0	CAACCAACCTTGTGTCTGAG	2	GiU4	288	1490	SCPDH	saccharopine dehydrogenase-like oxidoreductase	GO:0016021,GO:0016491,GO:0055114	integral component of membrane,oxidoreductase activity,oxidation-reduction process
PB.125.5	Salmo_Salar	SS125.5	NC_027300.1	+	1767	7	novel_not_in_catalog	LOC106569909	novel	2681	12	at_least_one_novel_splicesite	25.0	AACCAACCTTGTGTCTGAGT	2	GiU1	36	827		---NA---	GO:0016491,GO:0055114	oxidoreductase activity,oxidation-reduction process
PB.126.1	Salmo_Salar	SS126.1	NC_027300.1	-	2248	11	novel_not_in_catalog	tfb2m	novel	2828	10	at_least_one_novel_splicesite	30.0	TCGACTGTTTCAAAGGTAAT	6	GiU1,LiU4	181	1509	tfb2m	dimethyladenosine transferase 2, mitochondrial	GO:0000179,GO:0003712,GO:0003723,GO:0005739,GO:0006355,GO:0006391,GO:0031167	rRNA (adenine-N6N6-)-dimethyltransferase activity,transcription coregulator activity,RNA binding,mitochondrion,regulation of transcription DNA-templated,transcription initiation from mitochondrial promoter,rRNA methylation
PB.126.7	Salmo_Salar	SS126.7	NC_027300.1	-	2876	10	novel_not_in_catalog	tfb2m	novel	2828	10	at_least_one_novel_splicesite	30.0	TCGACTGTTTCAAAGGTAAT	2598	GiU1,GiU4,GiU7,HKU1,HKU4,HKU7,LiU1,LiU4,LiU7,SAV_Challenge,SAV_Control	222	1550	tfb2m	dimethyladenosine transferase 2, mitochondrial	GO:0000179,GO:0003712,GO:0003723,GO:0005739,GO:0006355,GO:0006391,GO:0031167	rRNA (adenine-N6N6-)-dimethyltransferase activity,transcription coregulator activity,RNA binding,mitochondrion,regulation of transcription DNA-templated,transcription initiation from mitochondrial promoter,rRNA methylation
PB.126.5	Salmo_Salar	SS126.5	NC_027300.1	-	2543	11	novel_not_in_catalog	tfb2m	novel	2828	10	at_least_one_novel_splicesite	30.0	CGACTGTTTCAAAGGTAATT	102	GiU1,GiU4,GiU7,HKU1,HKU4,HKU7,LiU1,LiU4,LiU7,SAV_Control	181	1509	tfb2m	dimethyladenosine transferase 2, mitochondrial	GO:0000179,GO:0003712,GO:0003723,GO:0005739,GO:0006355,GO:0006391,GO:0031167	rRNA (adenine-N6N6-)-dimethyltransferase activity,transcription coregulator activity,RNA binding,mitochondrion,regulation of transcription DNA-templated,transcription initiation from mitochondrial promoter,rRNA methylation
PB.126.6	Salmo_Salar	SS126.6	NC_027300.1	-	2300	11	novel_not_in_catalog	tfb2m	novel	2828	10	at_least_one_novel_splicesite	30.0	CGACTGTTTCAAAGGTAATT	8	GiU4,HKU1,HKU7,LiU1	179	1507	tfb2m	dimethyladenosine transferase 2, mitochondrial	GO:0000179,GO:0003712,GO:0003723,GO:0005739,GO:0006355,GO:0006391,GO:0031167	rRNA (adenine-N6N6-)-dimethyltransferase activity,transcription coregulator activity,RNA binding,mitochondrion,regulation of transcription DNA-templated,transcription initiation from mitochondrial promoter,rRNA methylation
PB.126.10	Salmo_Salar	SS126.10	NC_027300.1	-	2360	11	novel_not_in_catalog	tfb2m	novel	2828	10	at_least_one_novel_splicesite	30.0	CGACTGTTTCAAAGGTAATT	21	GiU1,GiU7,HKU7,LiU1,LiU7	181	1509	tfb2m	dimethyladenosine transferase 2, mitochondrial	GO:0000179,GO:0003712,GO:0003723,GO:0005739,GO:0006355,GO:0006391,GO:0031167	rRNA (adenine-N6N6-)-dimethyltransferase activity,transcription coregulator activity,RNA binding,mitochondrion,regulation of transcription DNA-templated,transcription initiation from mitochondrial promoter,rRNA methylation
PB.126.11	Salmo_Salar	SS126.11	NC_027300.1	-	2633	11	novel_not_in_catalog	tfb2m	novel	2828	10	at_least_one_novel_splicesite	30.0	TCGACTGTTTCAAAGGTAAT	37	GiU4,GiU7,HKU7,LiU4,LiU7	178	1506	tfb2m	dimethyladenosine transferase 2, mitochondrial	GO:0000179,GO:0003712,GO:0003723,GO:0005739,GO:0006355,GO:0006391,GO:0031167	rRNA (adenine-N6N6-)-dimethyltransferase activity,transcription coregulator activity,RNA binding,mitochondrion,regulation of transcription DNA-templated,transcription initiation from mitochondrial promoter,rRNA methylation
PB.126.13	Salmo_Salar	SS126.13	NC_027300.1	-	2576	11	novel_not_in_catalog	tfb2m	novel	2828	10	at_least_one_novel_splicesite	30.0	CGACTGTTTCAAAGGTAATT	54	GiU1,GiU4,GiU7,HKU7,LiU4,LiU7	171	1499	tfb2m	dimethyladenosine transferase 2, mitochondrial	GO:0000179,GO:0003712,GO:0003723,GO:0005739,GO:0006355,GO:0006391,GO:0031167	rRNA (adenine-N6N6-)-dimethyltransferase activity,transcription coregulator activity,RNA binding,mitochondrion,regulation of transcription DNA-templated,transcription initiation from mitochondrial promoter,rRNA methylation
PB.126.14	Salmo_Salar	SS126.14	NC_027300.1	-	2460	11	novel_not_in_catalog	tfb2m	novel	2828	10	at_least_one_novel_splicesite	30.0	CGACTGTTTCAAAGGTAATT	97	GiU1,GiU4,GiU7,HKU1,HKU7,LiU1,LiU4,LiU7,SAV_Control	198	1526	tfb2m	dimethyladenosine transferase 2, mitochondrial	GO:0000179,GO:0003712,GO:0003723,GO:0005739,GO:0006355,GO:0006391,GO:0031167	rRNA (adenine-N6N6-)-dimethyltransferase activity,transcription coregulator activity,RNA binding,mitochondrion,regulation of transcription DNA-templated,transcription initiation from mitochondrial promoter,rRNA methylation
PB.126.19	Salmo_Salar	SS126.19	NC_027300.1	-	2919	9	novel_in_catalog	tfb2m	novel	2828	10	intron_retention	30.0	TCGACTGTTTCAAAGGTAAT	90	GiU1,GiU4,GiU7,HKU1,HKU4,LiU1,LiU7	178	1044		unnamed protein product	GO:0000179,GO:0003712,GO:0005739,GO:0006355,GO:0006391,GO:0031167	rRNA (adenine-N6N6-)-dimethyltransferase activity,transcription coregulator activity,mitochondrion,regulation of transcription DNA-templated,transcription initiation from mitochondrial promoter,rRNA methylation
PB.127.1	Salmo_Salar	SS127.1	NC_027300.1	+	8655	36	full-splice_match	ahctf1	XM_014141899.1	8677	36	multi-exon	10.0	ACTGTGTGGAGTTCTTGTCT	564	GiU1,GiU4,GiU7,HKU1,HKU4,HKU7,LiU4,LiU7,SAV_Control	274	7806	A0A3P8ZD48	protein ELYS	GO:0005515,GO:0048565,GO:0051292	protein binding,digestive tract development,nuclear pore complex assembly
PB.128.1	Salmo_Salar	SS128.1	NC_027300.1	-	3071	2	intergenic	novelGene_19	novel	NA	NA	multi-exon	20.0	ATGGATGTGCATGTGTCTCA	21	LiU4	2554	2958		---NA---
PB.128.2	Salmo_Salar	SS128.2	NC_027300.1	-	1871	1	intergenic	novelGene_20	novel	NA	NA	mono-exon	15.0	TGATGGATGTGCATGTGTCT	25	LiU4,LiU7	1356	1760		---NA---
PB.129.1	Salmo_Salar	SS129.1	NC_027300.1	-	3712	21	full-splice_match	LOC106570052	XM_014142116.1	4018	21	multi-exon	90.0	AAAATATAAAAAAAAAAAAA	255	LiU4,LiU7	220	3126	LOC106570052	phosphatidate phosphatase LPIN1-like isoform X2	GO:0006357,GO:0008195,GO:0009062,GO:0016311,GO:0019432	regulation of transcription by RNA polymerase II,phosphatidate phosphatase activity,fatty acid catabolic process,dephosphorylation,triglyceride biosynthetic process	EC:3.1.3.4	Phosphatidate phosphatase
PB.129.2	Salmo_Salar	SS129.2	NC_027300.1	-	3422	19	novel_in_catalog	LOC106570052	novel	4018	21	combination_of_known_splicesites	85.0	AAAAAAAAAAAAAAAAACTG	4	LiU4	268	2829	LOC106570052	phosphatidate phosphatase LPIN1-like isoform X2	GO:0006357,GO:0008195,GO:0009062,GO:0016311,GO:0019432	regulation of transcription by RNA polymerase II,phosphatidate phosphatase activity,fatty acid catabolic process,dephosphorylation,triglyceride biosynthetic process	EC:3.1.3.4	Phosphatidate phosphatase
PB.129.8	Salmo_Salar	SS129.8	NC_027300.1	-	3677	21	full-splice_match	LOC106570052	XM_014142186.1	3986	21	multi-exon	90.0	AAAATATAAAAAAAAAAAAA	23	LiU4	218	3091	LOC106570052	phosphatidate phosphatase LPIN1-like isoform X3	GO:0006357,GO:0008195,GO:0009062,GO:0016311,GO:0019432	regulation of transcription by RNA polymerase II,phosphatidate phosphatase activity,fatty acid catabolic process,dephosphorylation,triglyceride biosynthetic process	EC:3.1.3.4	Phosphatidate phosphatase
PB.129.5	Salmo_Salar	SS129.5	NC_027300.1	-	3997	20	novel_in_catalog	LOC106570052	novel	4021	21	intron_retention	90.0	AAAATATAAAAAAAAAAAAA	2	LiU4	219	1907		---NA---	GO:0006357,GO:0008195,GO:0009062,GO:0019432	regulation of transcription by RNA polymerase II,phosphatidate phosphatase activity,fatty acid catabolic process,triglyceride biosynthetic process
PB.129.6	Salmo_Salar	SS129.6	NC_027300.1	-	3763	21	novel_not_in_catalog	LOC106570052	novel	4018	21	at_least_one_novel_splicesite	90.0	AAAATATAAAAAAAAAAAAA	6	LiU4	219	2114		---NA---	GO:0006357,GO:0008195,GO:0009062,GO:0019432	regulation of transcription by RNA polymerase II,phosphatidate phosphatase activity,fatty acid catabolic process,triglyceride biosynthetic process
PB.129.7	Salmo_Salar	SS129.7	NC_027300.1	-	3731	21	novel_not_in_catalog	LOC106570052	novel	3986	21	at_least_one_novel_splicesite	90.0	AAAATATAAAAAAAAAAAAA	2	LiU4	221	3145	LOC106570052	phosphatidate phosphatase LPIN1-like isoform X3	GO:0006357,GO:0008195,GO:0009062,GO:0016311,GO:0019432	regulation of transcription by RNA polymerase II,phosphatidate phosphatase activity,fatty acid catabolic process,dephosphorylation,triglyceride biosynthetic process	EC:3.1.3.4	Phosphatidate phosphatase
PB.129.10	Salmo_Salar	SS129.10	NC_027300.1	-	3716	21	novel_not_in_catalog	LOC106570052	novel	4018	21	at_least_one_novel_splicesite	55.00000000000001	AAAAAAATTACTTATTTCAA	2	LiU4	220	2085		---NA---	GO:0006357,GO:0008195,GO:0009062,GO:0019432	regulation of transcription by RNA polymerase II,phosphatidate phosphatase activity,fatty acid catabolic process,triglyceride biosynthetic process
PB.130.1	Salmo_Salar	SS130.1	NC_027300.1	+	3350	17	novel_in_catalog	LOC106571381	novel	3498	18	combination_of_known_splicesites	30.0	ACCTCTGATCAAATGTCTCA	15	GiU1,GiU4,GiU7,HKU1,HKU7	321	1559	W5NGJ4	nuclear receptor-binding protein-like	GO:0004674,GO:0005524,GO:0005737,GO:0006468,GO:0006888,GO:0012505,GO:0035556	protein serine/threonine kinase activity,ATP binding,cytoplasm,protein phosphorylation,endoplasmic reticulum to Golgi vesicle-mediated transport,endomembrane system,intracellular signal transduction
PB.130.2	Salmo_Salar	SS130.2	NC_027300.1	+	3295	18	novel_not_in_catalog	LOC106571381	novel	3498	18	at_least_one_novel_splicesite	35.0	ATCAAATGTCTCATCATTCA	60	GiU1,GiU4,GiU7,HKU1,HKU4,HKU7	377	1708	W5NGJ4	nuclear receptor-binding protein-like	GO:0004674,GO:0005524,GO:0005737,GO:0006468,GO:0006888,GO:0012505,GO:0035556	protein serine/threonine kinase activity,ATP binding,cytoplasm,protein phosphorylation,endoplasmic reticulum to Golgi vesicle-mediated transport,endomembrane system,intracellular signal transduction
PB.130.3	Salmo_Salar	SS130.3	NC_027300.1	+	3472	18	full-splice_match	LOC106571381	XM_014144446.1	3498	18	multi-exon	30.0	TGATCAAATGTCTCATCATT	346	GiU1,GiU4,GiU7,HKU1,HKU4,HKU7,SAV_Challenge,SAV_Control	301	1887	LOC106610747	nuclear receptor-binding protein-like	GO:0004672,GO:0005524,GO:0006468	protein kinase activity,ATP binding,protein phosphorylation
PB.130.4	Salmo_Salar	SS130.4	NC_027300.1	+	3253	18	novel_not_in_catalog	LOC106571381	novel	3498	18	at_least_one_novel_splicesite	30.0	ACCTCTGATCAAATGTCTCA	2	GiU1	343	1674	W5NGJ4	nuclear receptor-binding protein-like	GO:0004674,GO:0005524,GO:0005737,GO:0006468,GO:0006888,GO:0012505,GO:0035556	protein serine/threonine kinase activity,ATP binding,cytoplasm,protein phosphorylation,endoplasmic reticulum to Golgi vesicle-mediated transport,endomembrane system,intracellular signal transduction
PB.130.5	Salmo_Salar	SS130.5	NC_027300.1	+	3351	17	novel_in_catalog	LOC106571381	novel	3498	18	combination_of_known_splicesites	35.0	ATCAAATGTCTCATCATTCA	2	HKU7	243	1700	LOC106610747	nuclear receptor-binding protein-like	GO:0004672,GO:0005524,GO:0006468	protein kinase activity,ATP binding,protein phosphorylation
PB.131.1	Salmo_Salar	SS131.1	NC_027300.1	+	2514	7	full-splice_match	LOC106571499	XM_014144692.1	2499	7	multi-exon	10.0	ACTATCCTCTGTGTGCTCTT	326	GiU1,GiU4,GiU7,SAV_Challenge,SAV_Control	163	849	LOC106571499	keratinocyte-associated protein 3-like isoform X1	GO:0016021	integral component of membrane
PB.132.1	Salmo_Salar	SS132.1	NC_027300.1	+	1168	3	full-splice_match	LOC106571589	XM_014144872.1	1196	3	multi-exon	25.0	TAAAACTCTTGGCCTCATCC	72	GiU1,GiU4,GiU7,HKU1,HKU4,HKU7,LiU1,LiU7,SAV_Control	180	617		PREDICTED: uncharacterized protein LOC106571589
PB.134.1	Salmo_Salar	SS134.1	NC_027300.1	-	2654	7	full-splice_match	LOC106571921	XM_014145528.1	2657	7	multi-exon	45.0	AAAGGAGAGAAATATTTCTT	1382	GiU1,GiU4,GiU7,HKU1,HKU4,HKU7,SAV_Challenge,SAV_Control	561	1919	LOC106571921	inositol-trisphosphate 3-kinase A-like isoform X1	GO:0016301,GO:0016310,GO:0032958	kinase activity,phosphorylation,inositol phosphate biosynthetic process
PB.134.2	Salmo_Salar	SS134.2	NC_027300.1	-	2876	6	novel_in_catalog	LOC106571921	novel	2657	7	intron_retention	45.0	AAAGGAGAGAAATATTTCTT	17	GiU1,GiU4	1285	2142	GSONMT00018215001	unnamed protein product	GO:0016301,GO:0016310,GO:0032958	kinase activity,phosphorylation,inositol phosphate biosynthetic process
PB.134.3	Salmo_Salar	SS134.3	NC_027300.1	-	2873	6	novel_in_catalog	LOC106571921	novel	2657	7	intron_retention	65.0	AAAACACAAAGGAGAGAAAT	8	HKU1	524	1711	LOC106571921	inositol-trisphosphate 3-kinase A-like isoform X1	GO:0016301,GO:0016310,GO:0032958	kinase activity,phosphorylation,inositol phosphate biosynthetic process
PB.134.4	Salmo_Salar	SS134.4	NC_027300.1	-	2324	6	novel_in_catalog	LOC106571921	novel	2657	7	combination_of_known_splicesites	65.0	AAAACACAAAGGAGAGAAAT	2	HKU1	310	1596	LOC106571921	inositol-trisphosphate 3-kinase A-like isoform X1	GO:0016301,GO:0016310,GO:0032958	kinase activity,phosphorylation,inositol phosphate biosynthetic process
PB.134.5	Salmo_Salar	SS134.5	NC_027300.1	-	2388	6	novel_in_catalog	LOC106571921	novel	2657	7	combination_of_known_splicesites	65.0	AAAACACAAAGGAGAGAAAT	2	GiU1	1119	1661		---NA---	GO:0016301,GO:0032958	kinase activity,inositol phosphate biosynthetic process
PB.134.6	Salmo_Salar	SS134.6	NC_027300.1	-	2898	5	novel_in_catalog	LOC106571921	novel	2657	7	intron_retention	65.0	AAAACACAAAGGAGAGAAAT	5	GiU4	293	850	IP3KA	Inositol-trisphosphate 3-kinase A	GO:0016301,GO:0016310,GO:0032958	kinase activity,phosphorylation,inositol phosphate biosynthetic process
PB.134.7	Salmo_Salar	SS134.7	NC_027300.1	-	2705	6	novel_in_catalog	LOC106571921	novel	2657	7	intron_retention	65.0	AAAACACAAAGGAGAGAAAT	10	GiU4	354	1328	LOC106571921	inositol-trisphosphate 3-kinase A-like isoform X2	GO:0016301,GO:0016310,GO:0032958	kinase activity,phosphorylation,inositol phosphate biosynthetic process
PB.134.8	Salmo_Salar	SS134.8	NC_027300.1	-	2467	7	novel_not_in_catalog	LOC106571921	novel	2657	7	at_least_one_novel_splicesite	65.0	AAAACACAAAGGAGAGAAAT	2	GiU4	1065	1739		---NA---	GO:0016301,GO:0032958	kinase activity,inositol phosphate biosynthetic process
PB.135.1	Salmo_Salar	SS135.1	NC_027300.1	-	5225	7	novel_not_in_catalog	LOC106571989	novel	5087	5	at_least_one_novel_splicesite	25.0	AATTCTTTGTATATTTTTTA	8	HKU1	513	3074	GSONMT00042182001	transcription regulator protein BACH2-like	GO:0003677,GO:0003700,GO:0005515,GO:0005634,GO:0006355,GO:0042025	DNA binding,DNA-binding transcription factor activity,protein binding,nucleus,regulation of transcription DNA-templated,host cell nucleus
PB.135.2	Salmo_Salar	SS135.2	NC_027300.1	-	5008	5	full-splice_match	LOC106571989	XM_014145706.1	5087	5	multi-exon	25.0	AATTCTTTGTATATTTTTTA	67	HKU1	234	2795	GSONMT00042182001	transcription regulator protein BACH2-like	GO:0003677,GO:0003700,GO:0005515,GO:0005634,GO:0006355,GO:0042025	DNA binding,DNA-binding transcription factor activity,protein binding,nucleus,regulation of transcription DNA-templated,host cell nucleus
PB.135.3	Salmo_Salar	SS135.3	NC_027300.1	-	4926	6	novel_not_in_catalog	LOC106571989	novel	5087	5	at_least_one_novel_splicesite	25.0	AATTCTTTGTATATTTTTTA	4	HKU1	271	2484	GSONMT00042182001	transcription regulator protein BACH2-like	GO:0003677,GO:0003700,GO:0005515,GO:0005634,GO:0006355,GO:0042025	DNA binding,DNA-binding transcription factor activity,protein binding,nucleus,regulation of transcription DNA-templated,host cell nucleus
PB.136.1	Salmo_Salar	SS136.1	NC_027300.1	-	2558	14	novel_not_in_catalog	LOC106572417	novel	4060	15	intron_retention	25.0	TAGAGATTGATCTTTGGTCA	14	GiU1,GiU4,GiU7,HKU4,HKU7	434	1972	D9C73_020363	mitogen-activated protein kinase kinase kinase 7-like	GO:0000186,GO:0000287,GO:0004709,GO:0005524	activation of MAPKK activity,magnesium ion binding,MAP kinase kinase kinase activity,ATP binding	EC:2.7.11.25	Mitogen-activated protein kinase kinase kinase
PB.137.1	Salmo_Salar	SS137.1	NC_027300.1	+	5048	35	novel_not_in_catalog	LOC106572210	novel	5035	34	at_least_one_novel_splicesite	10.0	AGCATGGTTTCTCTCTGGGC	10	GiU7,HKU1,HKU7,LiU1	301	3495	LOC106572210	rab3 GTPase-activating protein non-catalytic subunit-like isoform X1	GO:0043087	regulation of GTPase activity
PB.137.2	Salmo_Salar	SS137.2	NC_027300.1	+	5395	33	novel_in_catalog	LOC106572210	novel	5035	34	intron_retention	5.0	CATGGTTTCTCTCTGGGCCT	79	GiU1,GiU4,GiU7,HKU1,HKU4,HKU7,LiU1,LiU4,LiU7	2189	4774		rab3 GTPase-activating protein non-catalytic subunit-like isoform X5	GO:0043087	regulation of GTPase activity
PB.137.3	Salmo_Salar	SS137.3	NC_027300.1	+	5468	34	full-splice_match	LOC106572210	XM_014146316.1	5035	34	multi-exon	15.0	AGTGTTGTACCTTCCCCTAT	213	GiU1,GiU4,GiU7,HKU1,HKU4,HKU7,LiU1,LiU4,LiU7,SAV_Challenge,SAV_Control	291	4376	LOC106572210	rab3 GTPase-activating protein non-catalytic subunit-like isoform X2	GO:0043087	regulation of GTPase activity
PB.137.4	Salmo_Salar	SS137.4	NC_027300.1	+	5131	33	novel_in_catalog	LOC106572210	novel	5035	34	intron_retention	10.0	CAGCATGGTTTCTCTCTGGG	4	GiU4,HKU1	296	2971		---NA---	GO:0043087	regulation of GTPase activity
PB.137.5	Salmo_Salar	SS137.5	NC_027300.1	+	5266	33	novel_not_in_catalog	LOC106572210	novel	5107	34	intron_retention	10.0	AGCATGGTTTCTCTCTGGGC	4	GiU4,HKU7	293	2890		---NA---	GO:0043087	regulation of GTPase activity
PB.137.6	Salmo_Salar	SS137.6	NC_027300.1	+	5429	34	novel_not_in_catalog	LOC106572210	novel	5035	34	intron_retention	10.0	TCAGCATGGTTTCTCTCTGG	2	HKU1	2183	3877		---NA---	GO:0043087	regulation of GTPase activity
PB.138.1	Salmo_Salar	SS138.1	NC_027300.1	-	3735	21	full-splice_match	iars2	XM_014146477.1	3745	21	multi-exon	40.0	GAAGCCAAGTAGGTGCAATA	1020	GiU1,GiU4,GiU7,HKU1,HKU4,HKU7,LiU1,LiU4,LiU7,SAV_Challenge,SAV_Control	139	3162	iars2	isoleucine--tRNA ligase, mitochondrial isoform X2	GO:0000049,GO:0002161,GO:0004822,GO:0005524,GO:0006428,GO:0106074	tRNA binding,aminoacyl-tRNA editing activity,isoleucine-tRNA ligase activity,ATP binding,isoleucyl-tRNA aminoacylation,aminoacyl-tRNA metabolism involved in translational fidelity	EC:6.1.1.5,EC:3.1.1.1	Isoleucine--tRNA ligase,Carboxylesterase
PB.138.2	Salmo_Salar	SS138.2	NC_027300.1	-	3814	22	full-splice_match	iars2	XM_014146395.1	3827	22	multi-exon	40.0	GAAGCCAAGTAGGTGCAATA	214	GiU1,GiU4,GiU7,HKU1,HKU4,HKU7,LiU1,LiU4,LiU7,SAV_Control	137	3241	iars2	isoleucine--tRNA ligase, mitochondrial isoform X1	GO:0000049,GO:0002161,GO:0004822,GO:0005524,GO:0006428,GO:0106074	tRNA binding,aminoacyl-tRNA editing activity,isoleucine-tRNA ligase activity,ATP binding,isoleucyl-tRNA aminoacylation,aminoacyl-tRNA metabolism involved in translational fidelity	EC:6.1.1.5,EC:3.1.1.1	Isoleucine--tRNA ligase,Carboxylesterase
PB.138.3	Salmo_Salar	SS138.3	NC_027300.1	-	5264	19	novel_in_catalog	iars2	novel	3745	21	intron_retention	35.0	GGAAGCCAAGTAGGTGCAAT	12	HKU1,HKU7	145	1350		---NA---	GO:0002161,GO:0004822,GO:0005524,GO:0006428	aminoacyl-tRNA editing activity,isoleucine-tRNA ligase activity,ATP binding,isoleucyl-tRNA aminoacylation
PB.138.4	Salmo_Salar	SS138.4	NC_027300.1	-	3897	19	novel_in_catalog	iars2	novel	3745	21	intron_retention	35.0	GGAAGCCAAGTAGGTGCAAT	4	HKU1,HKU7	1364	2878		---NA---	GO:0000049,GO:0002161,GO:0004822,GO:0005524,GO:0006428	tRNA binding,aminoacyl-tRNA editing activity,isoleucine-tRNA ligase activity,ATP binding,isoleucyl-tRNA aminoacylation
PB.138.6	Salmo_Salar	SS138.6	NC_027300.1	-	3797	20	novel_in_catalog	iars2	novel	3745	21	intron_retention	45.0	AAATACACTCGGAAGCCAAG	19	GiU1,GiU7,HKU1,HKU7,LiU1	1353	3239		---NA---	GO:0000049,GO:0002161,GO:0004822,GO:0005524,GO:0006428	tRNA binding,aminoacyl-tRNA editing activity,isoleucine-tRNA ligase activity,ATP binding,isoleucyl-tRNA aminoacylation
PB.138.7	Salmo_Salar	SS138.7	NC_027300.1	-	3812	20	novel_in_catalog	iars2	novel	3745	21	intron_retention	25.0	CTCGGAAGCCAAGTAGGTGC	60	GiU4,HKU1,HKU4,HKU7,LiU4	145	2796	iars2	isoleucine--tRNA ligase, mitochondrial isoform X2	GO:0000049,GO:0002161,GO:0004822,GO:0005524,GO:0006428,GO:0106074	tRNA binding,aminoacyl-tRNA editing activity,isoleucine-tRNA ligase activity,ATP binding,isoleucyl-tRNA aminoacylation,aminoacyl-tRNA metabolism involved in translational fidelity	EC:6.1.1.5,EC:3.1.1.1	Isoleucine--tRNA ligase,Carboxylesterase
PB.138.8	Salmo_Salar	SS138.8	NC_027300.1	-	3901	21	novel_in_catalog	iars2	novel	3827	22	intron_retention	45.0	AAATACACTCGGAAGCCAAG	21	GiU1,GiU4,GiU7,HKU1,HKU4	160	2892	iars2	isoleucine--tRNA ligase, mitochondrial isoform X1	GO:0000049,GO:0002161,GO:0004822,GO:0005524,GO:0006428,GO:0106074	tRNA binding,aminoacyl-tRNA editing activity,isoleucine-tRNA ligase activity,ATP binding,isoleucyl-tRNA aminoacylation,aminoacyl-tRNA metabolism involved in translational fidelity	EC:6.1.1.5,EC:3.1.1.1	Isoleucine--tRNA ligase,Carboxylesterase
PB.138.9	Salmo_Salar	SS138.9	NC_027300.1	-	5174	20	novel_in_catalog	iars2	novel	3745	21	intron_retention	45.0	AAATACACTCGGAAGCCAAG	25	GiU1,GiU4,HKU1,HKU4	142	2070		---NA---	GO:0002161,GO:0004822,GO:0005524,GO:0006428	aminoacyl-tRNA editing activity,isoleucine-tRNA ligase activity,ATP binding,isoleucyl-tRNA aminoacylation
PB.138.10	Salmo_Salar	SS138.10	NC_027300.1	-	3759	20	novel_not_in_catalog	iars2	novel	3745	21	intron_retention	30.0	ACTCGGAAGCCAAGTAGGTG	4	HKU1	117	1841		---NA---	GO:0002161,GO:0004822,GO:0005524,GO:0006428	aminoacyl-tRNA editing activity,isoleucine-tRNA ligase activity,ATP binding,isoleucyl-tRNA aminoacylation
PB.138.13	Salmo_Salar	SS138.13	NC_027300.1	-	5252	19	novel_in_catalog	iars2	novel	3745	21	intron_retention	45.0	AAATACACTCGGAAGCCAAG	13	GiU4,HKU1,HKU4,LiU4	144	2072		---NA---	GO:0002161,GO:0004822,GO:0005524,GO:0006428	aminoacyl-tRNA editing activity,isoleucine-tRNA ligase activity,ATP binding,isoleucyl-tRNA aminoacylation
PB.138.14	Salmo_Salar	SS138.14	NC_027300.1	-	3503	19	novel_not_in_catalog	iars2	novel	3745	21	at_least_one_novel_splicesite	45.0	AAATACACTCGGAAGCCAAG	3	HKU4	122	2941	iars2	isoleucine--tRNA ligase, mitochondrial isoform X2	GO:0000049,GO:0002161,GO:0004822,GO:0005524,GO:0006428,GO:0106074	tRNA binding,aminoacyl-tRNA editing activity,isoleucine-tRNA ligase activity,ATP binding,isoleucyl-tRNA aminoacylation,aminoacyl-tRNA metabolism involved in translational fidelity	EC:6.1.1.5,EC:3.1.1.1	Isoleucine--tRNA ligase,Carboxylesterase
PB.138.15	Salmo_Salar	SS138.15	NC_027300.1	-	4367	20	novel_in_catalog	iars2	novel	3827	22	intron_retention	45.0	AAATACACTCGGAAGCCAAG	2	HKU7	130	2058		---NA---	GO:0002161,GO:0004822,GO:0005524,GO:0006428	aminoacyl-tRNA editing activity,isoleucine-tRNA ligase activity,ATP binding,isoleucyl-tRNA aminoacylation
PB.138.17	Salmo_Salar	SS138.17	NC_027300.1	-	3704	21	novel_not_in_catalog	iars2	novel	3745	21	at_least_one_novel_splicesite	45.0	AAATACACTCGGAAGCCAAG	5	HKU1,HKU7	144	1868		---NA---	GO:0002161,GO:0004822,GO:0005524,GO:0006428	aminoacyl-tRNA editing activity,isoleucine-tRNA ligase activity,ATP binding,isoleucyl-tRNA aminoacylation
PB.138.19	Salmo_Salar	SS138.19	NC_027300.1	-	4305	21	novel_in_catalog	iars2	novel	3827	22	intron_retention	45.0	AAATACACTCGGAAGCCAAG	4	GiU7,HKU7	145	2073		---NA---	GO:0002161,GO:0004822,GO:0005524,GO:0006428	aminoacyl-tRNA editing activity,isoleucine-tRNA ligase activity,ATP binding,isoleucyl-tRNA aminoacylation
PB.138.20	Salmo_Salar	SS138.20	NC_027300.1	-	3857	21	novel_in_catalog	iars2	novel	3827	22	intron_retention	45.0	AAATACACTCGGAAGCCAAG	2	GiU7	118	1749		---NA---	GO:0002161,GO:0004822,GO:0005524,GO:0006428	aminoacyl-tRNA editing activity,isoleucine-tRNA ligase activity,ATP binding,isoleucyl-tRNA aminoacylation
PB.138.22	Salmo_Salar	SS138.22	NC_027300.1	-	3904	21	novel_in_catalog	iars2	novel	3827	22	intron_retention	45.0	AAATACACTCGGAAGCCAAG	4	HKU1	1375	3342		---NA---	GO:0000049,GO:0002161,GO:0004822,GO:0005524,GO:0006428	tRNA binding,aminoacyl-tRNA editing activity,isoleucine-tRNA ligase activity,ATP binding,isoleucyl-tRNA aminoacylation
PB.141.1	Salmo_Salar	SS141.1	NC_027300.1	+	2925	7	full-splice_match	LOC106573624	XM_014148879.1	2907	7	multi-exon	30.0	TATTTCTATAGCGTCCAAAT	684	GiU1,GiU4,GiU7,HKU1,HKU4,HKU7,LiU1,LiU4,LiU7,SAV_Challenge,SAV_Control	258	1370	CC50A	cell cycle control protein 50A-like	GO:0015914,GO:0016021	phospholipid transport,integral component of membrane
PB.141.2	Salmo_Salar	SS141.2	NC_027300.1	+	3160	6	incomplete-splice_match	LOC106573624	XM_014148879.1	2907	7	intron_retention	60.0	AAAAACAAATGTAGACATTA	7	HKU1,HKU7	257	1246	CC50A	cell cycle control protein 50A-like	GO:0015914,GO:0016021	phospholipid transport,integral component of membrane
PB.142.1	Salmo_Salar	SS142.1	NC_027300.1	+	1382	3	novel_in_catalog	LOC106573685	novel	642	4	intron_retention	25.0	TATCCATGTGAATGTTGTCA	2	HKU7	85	324		---NA---
PB.143.1	Salmo_Salar	SS143.1	NC_027300.1	+	6889	51	full-splice_match	LOC106573748	XM_014149257.1	6906	51	multi-exon	10.0	TACCTTTTTGTTTCAGTCTC	671	GiU1,GiU4,GiU7	213	6077	LOC106573748	collagen alpha-1(XII) chain-like isoform X3	GO:0005515,GO:0005581	protein binding,collagen trimer
PB.143.7	Salmo_Salar	SS143.7	NC_027300.1	+	4539	39	incomplete-splice_match	LOC106573748	XM_014149180.1	10161	66	3prime_fragment	40.0	AAATTATGTTTGAACCACAC	9	GiU4,GiU7	98	4153		---NA---	GO:0005515	protein binding
PB.143.13	Salmo_Salar	SS143.13	NC_027300.1	+	2132	2	novel_not_in_catalog	LOC106573748	novel	6906	51	at_least_one_novel_splicesite	10.0	TACCTTTTTGTTTCAGTCTC	2	GiU7	1645	1839		---NA---
PB.144.1	Salmo_Salar	SS144.1	NC_027300.1	-	3205	11	full-splice_match	LOC106574021	XM_014149571.1	3367	11	multi-exon	20.0	AACAATGTCTGTTTGTTCTG	215	GiU1,GiU4,GiU7	483	2624		cytospin-A-like	GO:0005515	protein binding
PB.145.1	Salmo_Salar	SS145.1	NC_027300.1	-	2091	6	novel_not_in_catalog	erich1	novel	2086	6	at_least_one_novel_splicesite	20.0	ATTTTTTATTGTGCACCTGA	10	GiU7,HKU1,HKU7	295	1323		glutamate-rich protein 1 isoform X1
PB.145.2	Salmo_Salar	SS145.2	NC_027300.1	-	2095	6	full-splice_match	erich1	XM_014149872.1	2086	6	multi-exon	15.0	TTATTTTTTATTGTGCACCT	209	GiU1,GiU4,GiU7,HKU1,HKU7,SAV_Challenge	319	1329		glutamate-rich protein 1
PB.145.3	Salmo_Salar	SS145.3	NC_027300.1	-	1962	6	novel_not_in_catalog	erich1	novel	2086	6	at_least_one_novel_splicesite	15.0	TATTTTTTATTGTGCACCTG	2	HKU7	295	1170		glutamate-rich protein 1
PB.146.1	Salmo_Salar	SS146.1	NC_027300.1	+	2019	1	incomplete-splice_match	cln8	XM_014150263.1	4709	3	mono-exon	35.0	ATCTTGTAGTTTAGTAGAAA	31	GiU1,GiU4,GiU7,HKU1,HKU7,LiU1,LiU4,LiU7	1809	2000		---NA---
PB.147.2	Salmo_Salar	SS147.2	NC_027300.1	+	5515	28	full-splice_match	arhgef10	XM_014150449.1	5534	28	multi-exon	15.0	AGCTTTGTGTATGTTTTATT	54	GiU1,GiU4,GiU7,HKU1,HKU4,HKU7	3	4553	arhgef10	rho guanine nucleotide exchange factor 10-like isoform X2	GO:0005089,GO:0005813,GO:0005829,GO:0022011,GO:0035023,GO:0090307	Rho guanyl-nucleotide exchange factor activity,centrosome,cytosol,myelination in peripheral nervous system,regulation of Rho protein signal transduction,mitotic spindle assembly
PB.147.3	Salmo_Salar	SS147.3	NC_027300.1	+	5727	28	incomplete-splice_match	arhgef10	XM_014150370.1	5651	29	intron_retention	15.0	CAGCTTTGTGTATGTTTTAT	11	GiU1,GiU7	2	4669	arhgef10	rho guanine nucleotide exchange factor 10-like isoform X1	GO:0005089,GO:0005813,GO:0005829,GO:0022011,GO:0035023,GO:0090307	Rho guanyl-nucleotide exchange factor activity,centrosome,cytosol,myelination in peripheral nervous system,regulation of Rho protein signal transduction,mitotic spindle assembly
PB.147.4	Salmo_Salar	SS147.4	NC_027300.1	+	5597	29	full-splice_match	arhgef10	XM_014150370.1	5651	29	multi-exon	15.0	AGCTTTGTGTATGTTTTATT	49	GiU1,GiU4,GiU7,HKU4	527	4636	arhgef10	rho guanine nucleotide exchange factor 10-like isoform X1	GO:0005089,GO:0005813,GO:0005829,GO:0022011,GO:0035023,GO:0090307	Rho guanyl-nucleotide exchange factor activity,centrosome,cytosol,myelination in peripheral nervous system,regulation of Rho protein signal transduction,mitotic spindle assembly
PB.147.5	Salmo_Salar	SS147.5	NC_027300.1	+	5577	27	incomplete-splice_match	arhgef10	XM_014150449.1	5534	28	intron_retention	15.0	AGCTTTGTGTATGTTTTATT	6	GiU1,GiU7	526	4518	arhgef10	rho guanine nucleotide exchange factor 10-like isoform X2	GO:0005089,GO:0005813,GO:0005829,GO:0022011,GO:0035023,GO:0090307	Rho guanyl-nucleotide exchange factor activity,centrosome,cytosol,myelination in peripheral nervous system,regulation of Rho protein signal transduction,mitotic spindle assembly
PB.147.7	Salmo_Salar	SS147.7	NC_027300.1	+	4647	22	incomplete-splice_match	arhgef10	XM_014150370.1	5651	29	intron_retention	15.0	CAGCTTTGTGTATGTTTTAT	6	HKU4	204	3590	arhgef10	rho guanine nucleotide exchange factor 10 isoform X1	GO:0005089,GO:0005813,GO:0005829,GO:0022011,GO:0035023,GO:0090307	Rho guanyl-nucleotide exchange factor activity,centrosome,cytosol,myelination in peripheral nervous system,regulation of Rho protein signal transduction,mitotic spindle assembly
PB.147.8	Salmo_Salar	SS147.8	NC_027300.1	+	4523	23	incomplete-splice_match	arhgef10	XM_014150370.1	5651	29	3prime_fragment	15.0	AGCTTTGTGTATGTTTTATT	13	HKU1,HKU4	175	3561	arhgef10	rho guanine nucleotide exchange factor 10 isoform X1	GO:0005089,GO:0005813,GO:0005829,GO:0022011,GO:0035023,GO:0090307	Rho guanyl-nucleotide exchange factor activity,centrosome,cytosol,myelination in peripheral nervous system,regulation of Rho protein signal transduction,mitotic spindle assembly
PB.147.9	Salmo_Salar	SS147.9	NC_027300.1	+	4406	22	incomplete-splice_match	arhgef10	XM_014150449.1	5534	28	3prime_fragment	15.0	AGCTTTGTGTATGTTTTATT	10	HKU1,HKU4,SAV_Challenge	175	3444	arhgef10	rho guanine nucleotide exchange factor 10 isoform X2	GO:0005089,GO:0005813,GO:0005829,GO:0022011,GO:0035023,GO:0090307	Rho guanyl-nucleotide exchange factor activity,centrosome,cytosol,myelination in peripheral nervous system,regulation of Rho protein signal transduction,mitotic spindle assembly
PB.148.1	Salmo_Salar	SS148.1	NC_027300.1	-	2752	10	novel_in_catalog	LOC106574720	novel	2816	10	combination_of_known_junctions	35.0	AGGAACTAGATTATATCTGT	220	GiU1,GiU4,GiU7,HKU1,HKU4,HKU7,LiU4,SAV_Challenge,SAV_Control	578	2032	LOC106574720	probable palmitoyltransferase ZDHHC14 isoform X1	GO:0016021,GO:0019706	integral component of membrane,protein-cysteine S-palmitoyltransferase activity	EC:2.3.1.225	Protein S-acyltransferase
PB.148.2	Salmo_Salar	SS148.2	NC_027300.1	-	2749	10	full-splice_match	LOC106574720	XM_014150856.1	2816	10	multi-exon	40.0	AAGGAACTAGATTATATCTG	98	GiU1,GiU4,GiU7,HKU1,HKU4,HKU7,SAV_Control	531	2030	LOC106574720	probable palmitoyltransferase ZDHHC14 isoform X1	GO:0016021,GO:0019706	integral component of membrane,protein-cysteine S-palmitoyltransferase activity	EC:2.3.1.225	Protein S-acyltransferase
PB.148.3	Salmo_Salar	SS148.3	NC_027300.1	-	2601	9	novel_in_catalog	LOC106574720	novel	2816	10	combination_of_known_splicesites	40.0	AAGGAACTAGATTATATCTG	4	GiU7,HKU1	532	1512		---NA---	GO:0016409	palmitoyltransferase activity
PB.148.4	Salmo_Salar	SS148.4	NC_027300.1	-	2455	10	full-splice_match	LOC106574720	XM_014150770.1	2485	10	multi-exon	40.0	AAGGAACTAGATTATATCTG	75	GiU1,GiU4,GiU7,HKU1,HKU4,HKU7,SAV_Control	237	1736	LOC106574720	probable palmitoyltransferase ZDHHC14 isoform X1	GO:0016021,GO:0019706	integral component of membrane,protein-cysteine S-palmitoyltransferase activity	EC:2.3.1.225	Protein S-acyltransferase
PB.148.5	Salmo_Salar	SS148.5	NC_027300.1	-	2373	10	full-splice_match	LOC106574720	XM_014151070.1	2440	10	multi-exon	40.0	AAGGAACTAGATTATATCTG	125	GiU1,GiU4,GiU7,HKU1,HKU4,HKU7	200	1654	LOC106574720	probable palmitoyltransferase ZDHHC14 isoform X1	GO:0016021,GO:0019706	integral component of membrane,protein-cysteine S-palmitoyltransferase activity	EC:2.3.1.225	Protein S-acyltransferase
PB.148.6	Salmo_Salar	SS148.6	NC_027300.1	-	2276	9	novel_in_catalog	LOC106574720	novel	2440	10	combination_of_known_splicesites	40.0	AAGGAACTAGATTATATCTG	4	GiU7,HKU4	206	1186		---NA---	GO:0016409	palmitoyltransferase activity
PB.149.1	Salmo_Salar	SS149.1	NC_027300.1	-	4914	19	incomplete-splice_match	LOC106575636	XM_014152283.1	6684	20	3prime_fragment	40.0	CAAAAGAAATGTCTGTGATT	13	HKU7	385	4350	LOC106575636	protein SCAF8-like isoform X2	GO:0003723	RNA binding
PB.150.1	Salmo_Salar	SS150.1	NC_027300.1	-	2403	10	incomplete-splice_match	icef1	NM_001139787.1	2303	11	3prime_fragment	25.0	AATATATTTGTCTTTGTATT	264	GiU1,GiU4,HKU1,HKU4,HKU7,SAV_Control	150	1466		Interactor protein for cytohesin exchange factors 1
PB.150.6	Salmo_Salar	SS150.6	NC_027300.1	-	4173	25	full-splice_match	icef1	XM_014142891.1	4336	25	multi-exon	30.0	AAATATATTTGTCTTTGTAT	219	GiU1,GiU4,GiU7,HKU1	163	3237	icef1	connector enhancer of kinase suppressor of ras 3 isoform X1	GO:0005515,GO:0005737,GO:0009966,GO:0016020	protein binding,cytoplasm,regulation of signal transduction,membrane
PB.150.7	Salmo_Salar	SS150.7	NC_027300.1	-	4076	23	novel_in_catalog	icef1	novel	4336	25	combination_of_known_splicesites	30.0	TAAATATATTTGTCTTTGTA	4	GiU4,GiU7	162	1904	LOC106610791	connector enhancer of kinase suppressor of ras 3-like	GO:0005515,GO:0005737,GO:0009966,GO:0016020,GO:0016301,GO:0016310	protein binding,cytoplasm,regulation of signal transduction,membrane,kinase activity,phosphorylation
PB.150.8	Salmo_Salar	SS150.8	NC_027300.1	-	2697	14	novel_not_in_catalog	icef1	novel	4336	25	at_least_one_novel_splicesite	10.0	ATCTCTCATTTGTTTTGTCT	8	GiU4,GiU7	164	1849	LOC106610791	connector enhancer of kinase suppressor of ras 3-like	GO:0005515,GO:0005737,GO:0009966,GO:0016020,GO:0016301,GO:0016310	protein binding,cytoplasm,regulation of signal transduction,membrane,kinase activity,phosphorylation
PB.151.1	Salmo_Salar	SS151.1	NC_027300.1	+	2198	13	full-splice_match	LOC106576015	XM_014152847.1	2220	13	multi-exon	25.0	AAGCCCCAGGAACCTTTCTC	125	GiU1,GiU7,HKU1,HKU4,HKU7,LiU7,SAV_Challenge,SAV_Control	114	1484	MOCS3	adenylyltransferase and sulfurtransferase MOCS3	GO:0002143,GO:0004792,GO:0005524,GO:0005829,GO:0006777,GO:0008641,GO:0018192,GO:0046872,GO:0061604,GO:0061605	tRNA wobble position uridine thiolation,thiosulfate sulfurtransferase activity,ATP binding,cytosol,Mo-molybdopterin cofactor biosynthetic process,ubiquitin-like modifier activating enzyme activity,enzyme active site formation via cysteine modification to L-cysteine persulfide,metal ion binding,molybdopterin-synthase sulfurtransferase activity,molybdopterin-synthase adenylyltransferase activity	EC:2.7.7.80,EC:2.8.1.11,EC:2.8.1.1	Molybdopterin-synthase adenylyltransferase,Molybdopterin synthase sulfurtransferase,Thiosulfate sulfurtransferase
PB.151.4	Salmo_Salar	SS151.4	NC_027300.1	+	5426	18	full-splice_match	LOC106576015_LOC106575860	XM_014152601.1	5275	18	multi-exon	20.0	ACTATTGAGTCTCAGTTTCT	238	GiU1,GiU4,GiU7,HKU1,HKU4,HKU7	873	3569	LOC106575860	serine/threonine-protein kinase D3-like	GO:0004698,GO:0005524,GO:0005737,GO:0006468,GO:0035556,GO:0046872	calcium-dependent protein kinase C activity,ATP binding,cytoplasm,protein phosphorylation,intracellular signal transduction,metal ion binding	EC:2.7.11.13	Protein kinase C
PB.151.5	Salmo_Salar	SS151.5	NC_027300.1	+	5122	18	full-splice_match	LOC106575860	XM_014152681.1	5091	18	multi-exon	15.0	TATTGAGTCTCAGTTTCTGT	14	GiU1,GiU4,GiU7,HKU1	567	3263	LOC106575860	serine/threonine-protein kinase D3-like	GO:0004698,GO:0005524,GO:0005737,GO:0006468,GO:0035556,GO:0046872	calcium-dependent protein kinase C activity,ATP binding,cytoplasm,protein phosphorylation,intracellular signal transduction,metal ion binding	EC:2.7.11.13	Protein kinase C
PB.151.6	Salmo_Salar	SS151.6	NC_027300.1	+	5131	17	novel_in_catalog	LOC106575860	novel	5275	18	combination_of_known_splicesites	15.0	TATTGAGTCTCAGTTTCTGT	3	GiU4	684	2600		---NA---	GO:0004674,GO:0005524,GO:0006468,GO:0035556	protein serine/threonine kinase activity,ATP binding,protein phosphorylation,intracellular signal transduction
PB.151.7	Salmo_Salar	SS151.7	NC_027300.1	+	5372	19	novel_not_in_catalog	LOC106575860	novel	5275	18	at_least_one_novel_splicesite	20.0	ACTATTGAGTCTCAGTTTCT	2	GiU7	683	2509		---NA---	GO:0004674,GO:0005524,GO:0006468,GO:0035556	protein serine/threonine kinase activity,ATP binding,protein phosphorylation,intracellular signal transduction
PB.152.1	Salmo_Salar	SS152.1	NC_027300.1	+	1775	2	full-splice_match	LOC106576115	XM_014153041.1	1923	2	multi-exon	35.0	AACACAATGGTGGATTTTAT	11	LiU7	125	1381	foxa2	hepatocyte nuclear factor 3-beta	GO:0000981,GO:0005634,GO:0006357,GO:0008134,GO:0009653,GO:0019904,GO:0030154,GO:0043565	DNA-binding transcription factor activity RNA polymerase II-specific,nucleus,regulation of transcription by RNA polymerase II,transcription factor binding,anatomical structure morphogenesis,protein domain specific binding,cell differentiation,sequence-specific DNA binding
PB.153.1	Salmo_Salar	SS153.1	NC_027300.1	+	1990	3	full-splice_match	LOC106576162	XR_001321903.1	1755	3	multi-exon	35.0	AATTCAAAGTATTATTTTTT	84	LiU1,LiU4,LiU7	187	426		---NA---
PB.154.1	Salmo_Salar	SS154.1	NC_027300.1	-	2198	5	novel_not_in_catalog	LOC106577542	novel	2349	5	at_least_one_novel_splicesite	35.0	AAAAGATAACTGTTCCTGTC	301	GiU1,GiU4,GiU7	1022	1594		unnamed protein product	GO:0003700,GO:0006355	DNA-binding transcription factor activity,regulation of transcription DNA-templated
PB.154.2	Salmo_Salar	SS154.2	NC_027300.1	-	1925	5	full-splice_match	LOC106577542	XM_014155702.1	2349	5	multi-exon	30.0	ATACCATCTTTCTAAGTCGA	695	GiU1,GiU4,GiU7	209	1276	LOC106577542	paired box protein Pax-1-like	GO:0003677,GO:0003700,GO:0005634,GO:0006355,GO:0007275	DNA binding,DNA-binding transcription factor activity,nucleus,regulation of transcription DNA-templated,multicellular organism development
PB.154.3	Salmo_Salar	SS154.3	NC_027300.1	-	2829	4	novel_in_catalog	LOC106577542	novel	2349	5	intron_retention	35.0	AAAAGATAACTGTTCCTGTC	33	GiU1,GiU4,GiU7	197	835		---NA---	GO:0003677,GO:0003700,GO:0006355	DNA binding,DNA-binding transcription factor activity,regulation of transcription DNA-templated
PB.154.4	Salmo_Salar	SS154.4	NC_027300.1	-	1257	4	novel_not_in_catalog	LOC106577542	novel	2349	5	at_least_one_novel_splicesite	35.0	AAAAGATAACTGTTCCTGTC	2	GiU7	250	654		paired box protein Pax-1	GO:0003700,GO:0006355	DNA-binding transcription factor activity,regulation of transcription DNA-templated
PB.155.1	Salmo_Salar	SS155.1	NC_027300.1	+	9049	41	novel_in_catalog	LOC106577869	novel	6571	42	combination_of_known_junctions	5.0	TCCATGTTCTCTGTGTGGTT	61	GiU1,GiU4,GiU7,LiU1	114	6254	LOC106577869	ral GTPase-activating protein subunit alpha-2-like isoform X4	GO:0005096,GO:0005634,GO:0043547,GO:0051056	GTPase activator activity,nucleus,positive regulation of GTPase activity,regulation of small GTPase mediated signal transduction
PB.155.2	Salmo_Salar	SS155.2	NC_027300.1	+	8878	40	novel_in_catalog	LOC106577869	novel	6571	42	combination_of_known_junctions	5.0	TCCATGTTCTCTGTGTGGTT	2	GiU4	104	6082	LOC106577869	ral GTPase-activating protein subunit alpha-2-like isoform X4	GO:0005096,GO:0005634,GO:0043547,GO:0051056	GTPase activator activity,nucleus,positive regulation of GTPase activity,regulation of small GTPase mediated signal transduction
PB.156.1	Salmo_Salar	SS156.1	NC_027300.1	+	1648	11	full-splice_match	LOC106578183	XM_014156849.1	1544	11	multi-exon	35.0	ACAATATTTATTTATGTTAT	515	GiU1,GiU4,GiU7,HKU1,HKU4,HKU7,LiU1,LiU4,LiU7,SAV_Challenge,SAV_Control	172	1227	GSONMT00071207001	UDP-glucose 4-epimerase-like isoform X1	GO:0003978,GO:0006012	UDP-glucose 4-epimerase activity,galactose metabolic process	EC:5.1.3.2	UDP-glucose 4-epimerase
PB.156.2	Salmo_Salar	SS156.2	NC_027300.1	+	1432	11	novel_not_in_catalog	LOC106578183	novel	1544	11	at_least_one_novel_splicesite	20.0	GATTTCATTGGCCTCATTGA	3	GiU4	27	1130	GSONMT00071207001	UDP-glucose 4-epimerase-like isoform X2	GO:0003978,GO:0006012	UDP-glucose 4-epimerase activity,galactose metabolic process	EC:5.1.3.2	UDP-glucose 4-epimerase
PB.156.3	Salmo_Salar	SS156.3	NC_027300.1	+	1552	11	novel_not_in_catalog	LOC106578183	novel	1544	11	at_least_one_novel_splicesite	15.0	TTTTGATTTCATTGGCCTCA	9	GiU7,HKU7	167	1255	GSONMT00071207001	UDP-glucose 4-epimerase-like isoform X2	GO:0003978,GO:0006012	UDP-glucose 4-epimerase activity,galactose metabolic process	EC:5.1.3.2	UDP-glucose 4-epimerase
PB.157.1	Salmo_Salar	SS157.1	NC_027300.1	+	2004	9	full-splice_match	LOC106578367	XM_014157129.1	2268	9	multi-exon	35.0	AATGAATGTGTTATGCATAT	1339	GiU1,GiU4,GiU7,HKU1,HKU4,HKU7,LiU1,LiU4,LiU7,SAV_Control	24	1046	HMGCL	hydroxymethylglutaryl-CoA lyase, mitochondrial-like	GO:0004419	hydroxymethylglutaryl-CoA lyase activity	EC:4.1.3.4	Hydroxymethylglutaryl-CoA lyase
PB.157.3	Salmo_Salar	SS157.3	NC_027300.1	+	2446	7	novel_in_catalog	LOC106578367	novel	2268	9	intron_retention	35.0	AATGAATGTGTTATGCATAT	31	GiU1,GiU7,HKU1,HKU7,LiU7	1094	1489		---NA---	GO:0003824	catalytic activity
PB.157.4	Salmo_Salar	SS157.4	NC_027300.1	+	2216	8	novel_in_catalog	LOC106578367	novel	2268	9	intron_retention	35.0	AATGAATGTGTTATGCATAT	124	GiU1,GiU4,GiU7,HKU1,HKU7,LiU1	22	489		---NA---	GO:0003824	catalytic activity
PB.157.5	Salmo_Salar	SS157.5	NC_027300.1	+	2030	9	novel_not_in_catalog	LOC106578367	novel	2268	9	at_least_one_novel_splicesite	35.0	TAATGAATGTGTTATGCATA	20	GiU1,GiU4,GiU7,HKU1,LiU1	22	1074	HMGCL	hydroxymethylglutaryl-CoA lyase, mitochondrial-like	GO:0004419	hydroxymethylglutaryl-CoA lyase activity	EC:4.1.3.4	Hydroxymethylglutaryl-CoA lyase
PB.157.6	Salmo_Salar	SS157.6	NC_027300.1	+	2645	6	novel_in_catalog	LOC106578367	novel	2268	9	intron_retention	35.0	AATGAATGTGTTATGCATAT	12	GiU1	1292	1687		---NA---	GO:0003824	catalytic activity
PB.157.7	Salmo_Salar	SS157.7	NC_027300.1	+	2174	8	novel_in_catalog	LOC106578367	novel	2268	9	intron_retention	50.0	AAATCTAAGGAAGCTAAATT	2	GiU1	413	1273	HMGCL	hydroxymethylglutaryl-CoA lyase, mitochondrial-like	GO:0004419	hydroxymethylglutaryl-CoA lyase activity	EC:4.1.3.4	Hydroxymethylglutaryl-CoA lyase
PB.157.8	Salmo_Salar	SS157.8	NC_027300.1	+	2089	9	novel_not_in_catalog	LOC106578367	novel	2268	9	at_least_one_novel_splicesite	35.0	AATGAATGTGTTATGCATAT	3	GiU7	22	489		---NA---	GO:0003824	catalytic activity
PB.158.1	Salmo_Salar	SS158.1	NC_027300.1	+	1979	6	full-splice_match	tmem54	XM_014157805.1	1637	6	multi-exon	20.0	AATATTTTGTGCCAGGCCTT	947	GiU1,GiU4,GiU7,SAV_Control	113	835	A0A3B4ZWY7	keratinocyte-associated protein 3-like	GO:0016021	integral component of membrane
PB.158.2	Salmo_Salar	SS158.2	NC_027300.1	+	1972	5	incomplete-splice_match	tmem54	XM_014157805.1	1637	6	intron_retention	15.0	CATTTTTGCTTGGCTTGAAT	18	GiU1,GiU4,GiU7	112	723	A0A3B4ZWY7	keratinocyte-associated protein 3-like	GO:0016021	integral component of membrane
PB.158.3	Salmo_Salar	SS158.3	NC_027300.1	+	1643	5	novel_in_catalog	tmem54	novel	1637	6	combination_of_known_splicesites	25.0	GGAAGTCATGGGATTATTTC	20	GiU1,GiU4,GiU7	96	758	SMAX5B_003490	keratinocyte-associated protein 3-like	GO:0016021	integral component of membrane
PB.159.1	Salmo_Salar	SS159.1	NC_027300.1	+	2023	10	novel_in_catalog	LOC106578739	novel	1979	11	combination_of_known_splicesites	20.0	ATCTCATAGCTTATTTCTTG	24	GiU1,GiU7,HKU1,HKU7	129	1598		myotubularin-related protein 9-like isoform X3
PB.159.2	Salmo_Salar	SS159.2	NC_027300.1	+	2361	11	full-splice_match	LOC106578739	XM_014158050.1	2732	11	multi-exon	20.0	ATCTCATAGCTTATTTCTTG	91	GiU1,GiU4,GiU7,HKU1,HKU4,HKU7,SAV_Challenge,SAV_Control	296	1936		myotubularin-related protein 9-like isoform X3
PB.159.3	Salmo_Salar	SS159.3	NC_027300.1	+	2782	7	novel_in_catalog	LOC106578739	novel	2675	10	intron_retention	20.0	ATCTCATAGCTTATTTCTTG	33	GiU4,HKU1,HKU4,HKU7	1740	2357		---NA---
PB.159.4	Salmo_Salar	SS159.4	NC_027300.1	+	3366	8	novel_in_catalog	LOC106578739	novel	2675	10	intron_retention	20.0	ATCTCATAGCTTATTTCTTG	2	HKU7	1666	2925		myotubularin-related protein 9-like isoform X3
PB.159.5	Salmo_Salar	SS159.5	NC_027300.1	+	2294	10	full-splice_match	LOC106578739	XM_014158121.1	2675	10	multi-exon	25.0	ATAGCTTATTTCTTGCCAAC	221	GiU1,GiU4,GiU7,HKU1,HKU4,HKU7,SAV_Challenge,SAV_Control	281	1864		myotubularin-related protein 9-like isoform X4
PB.159.6	Salmo_Salar	SS159.6	NC_027300.1	+	2372	11	full-splice_match	LOC106578739	XM_014157906.1	2759	11	multi-exon	20.0	TATCTCATAGCTTATTTCTT	141	GiU1,GiU4,GiU7,HKU1,HKU4,HKU7,SAV_Control	281	1948		myotubularin-related protein 9-like isoform X1
PB.159.8	Salmo_Salar	SS159.8	NC_027300.1	+	3125	9	novel_in_catalog	LOC106578739	novel	2675	10	intron_retention	20.0	ATCTCATAGCTTATTTCTTG	312	GiU1,GiU4,GiU7,HKU1,HKU4,HKU7	1375	2700		myotubularin-related protein 9-like isoform X3
PB.159.9	Salmo_Salar	SS159.9	NC_027300.1	+	3296	8	novel_in_catalog	LOC106578739	novel	2675	10	intron_retention	25.0	ATAGCTTATTTCTTGCCAAC	2	GiU4	1376	2002		---NA---
PB.159.10	Salmo_Salar	SS159.10	NC_027300.1	+	2793	10	novel_in_catalog	LOC106578739	novel	2759	11	intron_retention	25.0	TAGCTTATTTCTTGCCAACA	4	HKU1,HKU7	1037	2362		myotubularin-related protein 9-like isoform X3
PB.160.1	Salmo_Salar	SS160.1	NC_027300.1	+	3732	16	full-splice_match	LOC106579139	XM_014158769.1	3743	16	multi-exon	30.0	TAGAACTGATCATTTTGTGA	1233	GiU1,GiU4,GiU7,HKU1,HKU4,HKU7,LiU1,LiU4,LiU7,SAV_Challenge,SAV_Control	272	2908	LOC106579139	serine/arginine repetitive matrix protein 1-like isoform X1	GO:0006397	mRNA processing
PB.160.2	Salmo_Salar	SS160.2	NC_027300.1	+	3574	16	novel_not_in_catalog	LOC106579139	novel	3734	16	at_least_one_novel_splicesite	30.0	TAGAACTGATCATTTTGTGA	8	HKU1,HKU4,HKU7	93	2504	LOC106579139	serine/arginine repetitive matrix protein 1-like isoform X1	GO:0006397	mRNA processing
PB.160.4	Salmo_Salar	SS160.4	NC_027300.1	+	2894	15	incomplete-splice_match	LOC106579139	XM_014158856.1	3734	16	5prime_fragment	35.0	AACAATTTCCATCTAGATGT	692	GiU1,GiU4,GiU7,HKU1,HKU4,HKU7,LiU1,LiU4,LiU7	93	2645	LOC106579139	serine/arginine repetitive matrix protein 1-like isoform X2	GO:0006397	mRNA processing
PB.160.7	Salmo_Salar	SS160.7	NC_027300.1	+	3819	18	novel_not_in_catalog	LOC106579139	novel	3743	16	at_least_one_novel_splicesite	30.0	AGAACTGATCATTTTGTGAT	9	HKU1,HKU7	607	2994	LOC106579139	serine/arginine repetitive matrix protein 1-like isoform X1	GO:0006397	mRNA processing
PB.160.9	Salmo_Salar	SS160.9	NC_027300.1	+	5554	15	novel_in_catalog	LOC106579139	novel	3734	16	intron_retention	25.0	AACTGATCATTTTGTGATTT	200	GiU1,GiU4,GiU7,HKU1,HKU4,HKU7,LiU1,LiU4,LiU7	2354	4642	LOC106579139	serine/arginine repetitive matrix protein 1-like isoform X3	GO:0006397	mRNA processing
PB.160.15	Salmo_Salar	SS160.15	NC_027300.1	+	5577	15	novel_not_in_catalog	LOC106579139	novel	3734	16	intron_retention	30.0	TAGAACTGATCATTTTGTGA	75	GiU1,GiU4,GiU7,HKU1,HKU4,HKU7,LiU7	2346	4508	LOC106579139	serine/arginine repetitive matrix protein 1-like isoform X3	GO:0006397	mRNA processing
PB.160.16	Salmo_Salar	SS160.16	NC_027300.1	+	4886	14	novel_in_catalog	LOC106579139	novel	3743	16	intron_retention	35.0	AACAATTTCCATCTAGATGT	66	GiU4,GiU7,HKU1,HKU4	2335	4638	LOC106579139	serine/arginine repetitive matrix protein 1-like isoform X3	GO:0006397	mRNA processing
PB.160.18	Salmo_Salar	SS160.18	NC_027300.1	+	3671	17	novel_not_in_catalog	LOC106579139	novel	3743	16	at_least_one_novel_splicesite	30.0	TAGAACTGATCATTTTGTGA	265	GiU1,GiU4,GiU7,HKU1,HKU4,HKU7,LiU1,LiU4,LiU7,SAV_Challenge	460	2847	LOC106579139	serine/arginine repetitive matrix protein 1-like isoform X1	GO:0006397	mRNA processing
PB.160.22	Salmo_Salar	SS160.22	NC_027300.1	+	2788	15	novel_not_in_catalog	LOC106579139	novel	3743	16	at_least_one_novel_splicesite	15.0	TCAATGGGTCCTTCTCCATT	4	HKU7	61	2472	LOC106579139	serine/arginine repetitive matrix protein 1-like isoform X1	GO:0006397	mRNA processing
PB.160.27	Salmo_Salar	SS160.27	NC_027300.1	+	4367	17	novel_not_in_catalog	LOC106579139	novel	3734	16	at_least_one_novel_splicesite	30.0	TAGAACTGATCATTTTGTGA	36	GiU4,GiU7,HKU1,HKU4,HKU7	1162	3450	LOC106579139	serine/arginine repetitive matrix protein 1-like isoform X3	GO:0006397	mRNA processing
PB.160.31	Salmo_Salar	SS160.31	NC_027300.1	+	5278	16	novel_not_in_catalog	LOC106579139	novel	3743	16	intron_retention	30.0	AGAACTGATCATTTTGTGAT	216	GiU1,GiU4,GiU7,HKU1,HKU4,HKU7,LiU1,LiU4,LiU7,SAV_Challenge	2065	4452	LOC106579139	serine/arginine repetitive matrix protein 1-like isoform X1	GO:0006397	mRNA processing
PB.160.32	Salmo_Salar	SS160.32	NC_027300.1	+	5299	16	novel_not_in_catalog	LOC106579139	novel	3734	16	intron_retention	30.0	AGAACTGATCATTTTGTGAT	48	GiU1,GiU4,GiU7,HKU1,HKU4,HKU7,LiU4	2066	4228	LOC106579139	serine/arginine repetitive matrix protein 1-like isoform X3	GO:0006397	mRNA processing
PB.160.34	Salmo_Salar	SS160.34	NC_027300.1	+	1745	8	novel_not_in_catalog	LOC106579139	novel	3743	16	at_least_one_novel_splicesite	30.0	TAGAACTGATCATTTTGTGA	2	GiU1	66	494		---NA---	GO:0006397	mRNA processing
PB.160.37	Salmo_Salar	SS160.37	NC_027300.1	+	3033	12	novel_not_in_catalog	LOC106579139	novel	3610	14	at_least_one_novel_splicesite	75.0	AAAGAAAAACAAGAAACATA	2	GiU4	987	2891	LOC106579139	serine/arginine repetitive matrix protein 1-like isoform X3	GO:0006397	mRNA processing
PB.161.1	Salmo_Salar	SS161.1	NC_027300.1	+	3661	6	full-splice_match	clic4	NM_001141817.1	2754	6	multi-exon	20.0	TAGCCTGCTGAATTTGCACT	1498	GiU1,GiU4,GiU7,HKU1,HKU4,HKU7,LiU1,LiU4,LiU7,SAV_Challenge,SAV_Control	400	1158	CLIC4	chloride intracellular channel protein 4	GO:0005244,GO:0005254,GO:0005515,GO:0005737,GO:0034707,GO:0034765,GO:1902476	voltage-gated ion channel activity,chloride channel activity,protein binding,cytoplasm,chloride channel complex,regulation of ion transmembrane transport,chloride transmembrane transport
PB.162.3	Salmo_Salar	SS162.3	NC_027300.1	-	3466	3	novel_not_in_catalog	LOC106578429	novel	2111	3	at_least_one_novel_splicesite	20.0	ATTTTACTTTGGTATCATTC	1014	GiU1,GiU4,GiU7	428	1264	GSONMT00053161001	gap junction beta-3 protein-like	GO:0005922,GO:0007154,GO:0016021	connexin complex,cell communication,integral component of membrane
PB.162.6	Salmo_Salar	SS162.6	NC_027300.1	-	1611	2	full-splice_match	LOC106578479	XM_014157362.1	1702	2	multi-exon	25.0	TATGGACTTTGAGAGTATTT	17	GiU1,GiU4,GiU7	224	1054	GSONMT00053159001	gap junction beta-4 protein-like	GO:0005922,GO:0007154,GO:0016021	connexin complex,cell communication,integral component of membrane
PB.162.7	Salmo_Salar	SS162.7	NC_027300.1	-	2555	14	full-splice_match	LOC106578531	XM_014157495.1	2650	14	multi-exon	25.0	AATTTTTCTAGTTGTGTAAC	3	LiU7	420	2339	LOC106578531	polyadenylate-binding protein 4-like	GO:0003723,GO:0005737	RNA binding,cytoplasm
PB.162.9	Salmo_Salar	SS162.9	NC_027300.1	-	2896	11	novel_in_catalog	hdac1	novel	2636	13	intron_retention	30.0	AATGGTATTCACTAAGCTTG	890	GiU1,GiU4,GiU7,HKU1,HKU4,HKU7,LiU1,LiU4,LiU7,SAV_Challenge,SAV_Control	44	1513	HDAC1	Probable histone deacetylase 1-B	GO:0005634,GO:0032041,GO:0046872,GO:0070932	nucleus,NAD-dependent histone deacetylase activity (H3-K14 specific),metal ion binding,histone H3 deacetylation	EC:3.5.1.98	Histone deacetylase
PB.162.10	Salmo_Salar	SS162.10	NC_027300.1	-	2752	12	novel_in_catalog	hdac1	novel	2636	13	intron_retention	35.0	AAATGGTATTCACTAAGCTT	38	GiU1,GiU4,GiU7,HKU1,HKU7,LiU1,LiU4	44	1555	HDAC1	Probable histone deacetylase 1-B	GO:0005634,GO:0032041,GO:0046872,GO:0070932	nucleus,NAD-dependent histone deacetylase activity (H3-K14 specific),metal ion binding,histone H3 deacetylation	EC:3.5.1.98	Histone deacetylase
PB.162.11	Salmo_Salar	SS162.11	NC_027300.1	-	2612	13	novel_not_in_catalog	hdac1	novel	2636	13	at_least_one_novel_splicesite	35.0	CTCAAATGGTATTCACTAAG	60	GiU1,GiU4,HKU1,HKU4,HKU7,LiU1,LiU7	17	1483	HDAC1	Probable histone deacetylase 1-B	GO:0005634,GO:0032041,GO:0046872,GO:0070932	nucleus,NAD-dependent histone deacetylase activity (H3-K14 specific),metal ion binding,histone H3 deacetylation	EC:3.5.1.98	Histone deacetylase
PB.162.14	Salmo_Salar	SS162.14	NC_027300.1	-	2052	12	novel_in_catalog	hdac1	novel	2636	13	combination_of_known_splicesites	20.0	GACTTCCATGTATTGTAGTT	19	GiU1,GiU4,HKU1,HKU4,HKU7	111	1448	HDAC1	Probable histone deacetylase 1-B	GO:0005634,GO:0032041,GO:0046872,GO:0070932	nucleus,NAD-dependent histone deacetylase activity (H3-K14 specific),metal ion binding,histone H3 deacetylation	EC:3.5.1.98	Histone deacetylase
PB.162.15	Salmo_Salar	SS162.15	NC_027300.1	-	1883	14	novel_not_in_catalog	hdac1	novel	2636	13	at_least_one_novel_splicesite	20.0	ACTTCCATGTATTGTAGTTT	5	GiU1,GiU7	42	1538	HDAC1	Probable histone deacetylase 1-B	GO:0005634,GO:0032041,GO:0046872,GO:0070932	nucleus,NAD-dependent histone deacetylase activity (H3-K14 specific),metal ion binding,histone H3 deacetylation	EC:3.5.1.98	Histone deacetylase
PB.162.16	Salmo_Salar	SS162.16	NC_027300.1	-	1246	7	novel_not_in_catalog	hdac1	novel	2636	13	at_least_one_novel_splicesite	20.0	ACTTCCATGTATTGTAGTTT	2	GiU1	204	650		---NA---
PB.162.19	Salmo_Salar	SS162.19	NC_027300.1	-	2266	12	full-splice_match	lck	XM_014157609.1	2700	12	multi-exon	40.0	CAATAAGTGTCAAAAGTGTT	244	GiU1,GiU4,HKU1,HKU4,HKU7	233	1747	GSONMT00071198001	tyrosine-protein kinase Lck	GO:0004715,GO:0005515,GO:0005524,GO:0018108	non-membrane spanning protein tyrosine kinase activity,protein binding,ATP binding,peptidyl-tyrosine phosphorylation	EC:2.7.10,EC:2.7.10.2	Transferring phosphorus-containing groups,Non-specific protein-tyrosine kinase
PB.162.20	Salmo_Salar	SS162.20	NC_027300.1	-	2150	11	novel_in_catalog	lck	novel	2700	12	combination_of_known_splicesites	75.0	AAATAAAAAGTAAAGTAAAA	2	HKU4	436	1674	GSONMT00071198001	proto-oncogene tyrosine-protein kinase LCK-like	GO:0004715,GO:0005524,GO:0018108	non-membrane spanning protein tyrosine kinase activity,ATP binding,peptidyl-tyrosine phosphorylation	EC:2.7.10,EC:2.7.10.2	Transferring phosphorus-containing groups,Non-specific protein-tyrosine kinase
PB.162.22	Salmo_Salar	SS162.22	NC_027300.1	-	3070	2	full-splice_match	fam167b	XM_014158654.1	4083	2	multi-exon	25.0	TATATCTATGACTGTTTCAG	1264	GiU1,GiU4,GiU7,HKU1,HKU4,HKU7,SAV_Control	228	812		protein FAM167B
PB.162.26	Salmo_Salar	SS162.26	NC_027300.1	-	2831	2	novel_not_in_catalog	fam167b	novel	4083	2	at_least_one_novel_splicesite	25.0	ATATCTATGACTGTTTCAGC	42	HKU1,HKU4,HKU7	321	578		---NA---
PB.162.25	Salmo_Salar	SS162.25	NC_027300.1	-	2683	2	novel_not_in_catalog	fam167b	novel	4083	2	at_least_one_novel_splicesite	25.0	TATATCTATGACTGTTTCAG	2	GiU7	168	425		---NA---
PB.163.2	Salmo_Salar	SS163.2	NC_027300.1	-	3673	6	full-splice_match	LOC106579491	XM_014159639.1	5000	6	multi-exon	65.0	AAAAAAAAACTAAACTTTTA	125	GiU1,GiU4,GiU7,HKU1,HKU4,HKU7	1083	2363	LOC106579491	runt-related transcription factor 3-like isoform X1	GO:0003677,GO:0003700,GO:0005524,GO:0005634,GO:0045893	DNA binding,DNA-binding transcription factor activity,ATP binding,nucleus,positive regulation of transcription DNA-templated
PB.164.1	Salmo_Salar	SS164.1	NC_027300.1	+	2170	7	full-splice_match	syf2	NM_001140340.1	1839	7	multi-exon	35.0	ACTGACGTCACAACTAACGT	310	GiU1,GiU4,GiU7,HKU1,HKU4,HKU7,LiU1,LiU4,LiU7	40	753		pre-mRNA-splicing factor syf2
PB.165.5	Salmo_Salar	SS165.5	NC_027300.1	+	1701	7	full-splice_match	LOC106579881	XM_014160254.1	1399	7	multi-exon	35.0	AAACAAACTGAGTCTTTCTG	751	GiU1,GiU4,GiU7,HKU1,HKU4,HKU7,LiU1,LiU4,LiU7,SAV_Challenge,SAV_Control	94	576	TM50A	transmembrane protein 50A	GO:0016021	integral component of membrane
PB.165.6	Salmo_Salar	SS165.6	NC_027300.1	+	1450	8	novel_not_in_catalog	LOC106579881	novel	1605	7	at_least_one_novel_splicesite	40.0	ACACGTACGAGATGACAAGT	2	GiU4	218	700	TM50A	transmembrane protein 50A	GO:0016021	integral component of membrane
PB.165.7	Salmo_Salar	SS165.7	NC_027300.1	+	1565	7	full-splice_match	LOC106579881	XM_014160345.1	1605	7	multi-exon	40.0	ACACGTACGAGATGACAAGT	83	GiU1,GiU4,GiU7,HKU1,HKU4,HKU7,LiU4,LiU7	333	815	TM50A	transmembrane protein 50A	GO:0016021	integral component of membrane
PB.165.8	Salmo_Salar	SS165.8	NC_027300.1	+	1565	6	incomplete-splice_match	LOC106579881	XM_014160254.1	1399	7	intron_retention	40.0	ACACGTACGAGATGACAAGT	91	GiU1,GiU4,GiU7,HKU1,HKU4,HKU7	90	530	TM50A	transmembrane protein 50A	GO:0016021	integral component of membrane
PB.165.9	Salmo_Salar	SS165.9	NC_027300.1	+	1807	6	incomplete-splice_match	LOC106579881	XM_014160345.1	1605	7	intron_retention	40.0	ACACGTACGAGATGACAAGT	8	GiU1,GiU7	333	773	TM50A	transmembrane protein 50A	GO:0016021	integral component of membrane
PB.165.10	Salmo_Salar	SS165.10	NC_027300.1	+	1335	7	novel_not_in_catalog	LOC106579881	novel	1399	7	at_least_one_novel_splicesite	35.0	CACGTACGAGATGACAAGTC	3	HKU7	96	560	TM50A	transmembrane protein 50A	GO:0016021	integral component of membrane
PB.166.1	Salmo_Salar	SS166.1	NC_027300.1	-	2064	10	full-splice_match	LOC100136438	NM_001123572.1	1501	10	multi-exon	15.0	ACGTGTGTGTTGTACATTTT	368	GiU4,GiU7,HKU1,HKU4,HKU7,SAV_Challenge,SAV_Control	557	1819	LOC100136438	Rh blood group, D antigen	GO:0005887,GO:0008519,GO:0072488	integral component of plasma membrane,ammonium transmembrane transporter activity,ammonium transmembrane transport
PB.166.2	Salmo_Salar	SS166.2	NC_027300.1	-	1877	8	novel_in_catalog	LOC100136438	novel	1516	9	intron_retention	15.0	ACGTGTGTGTTGTACATTTT	6	HKU1,HKU4	86	1228	LOC100136438	Rh blood group, D antigen	GO:0005887,GO:0008519,GO:0072488	integral component of plasma membrane,ammonium transmembrane transporter activity,ammonium transmembrane transport
PB.166.3	Salmo_Salar	SS166.3	NC_027300.1	-	1781	9	novel_in_catalog	LOC100136438	novel	1501	10	intron_retention	15.0	ACGTGTGTGTTGTACATTTT	2	HKU1	628	1536	LOC100136438	ammonium transporter Rh type B-like	GO:0005887,GO:0008519,GO:0072488	integral component of plasma membrane,ammonium transmembrane transporter activity,ammonium transmembrane transport
PB.166.4	Salmo_Salar	SS166.4	NC_027300.1	-	3099	3	novel_in_catalog	LOC100136438	novel	1377	10	intron_retention	15.0	ACGTGTGTGTTGTACATTTT	8	HKU1,HKU4	1280	1579		---NA---	GO:0005887,GO:0008519,GO:0015696	integral component of plasma membrane,ammonium transmembrane transporter activity,ammonium transport
PB.166.7	Salmo_Salar	SS166.7	NC_027300.1	-	1522	9	full-splice_match	LOC100136438	XR_001321939.1	1516	9	multi-exon	15.0	TACGTGTGTGTTGTACATTT	33	HKU1,HKU4,HKU7	96	1196	LOC100136438	Rh blood group, D antigen	GO:0005887,GO:0008519,GO:0072488	integral component of plasma membrane,ammonium transmembrane transporter activity,ammonium transmembrane transport
PB.166.9	Salmo_Salar	SS166.9	NC_027300.1	-	3163	2	novel_in_catalog	LOC100136438	novel	1377	10	intron_retention	15.0	ACGTGTGTGTTGTACATTTT	4	HKU1,HKU7	1210	1509		---NA---	GO:0005887,GO:0008519,GO:0015696	integral component of plasma membrane,ammonium transmembrane transporter activity,ammonium transport
PB.166.10	Salmo_Salar	SS166.10	NC_027300.1	-	2255	5	novel_in_catalog	LOC100136438	novel	1516	9	intron_retention	15.0	ACGTGTGTGTTGTACATTTT	5	HKU1,HKU7	82	735		---NA---	GO:0005887,GO:0008519,GO:0015696	integral component of plasma membrane,ammonium transmembrane transporter activity,ammonium transport
PB.166.11	Salmo_Salar	SS166.11	NC_027300.1	-	3321	1	novel_in_catalog	LOC100136438	novel	1516	9	mono-exon_by_intron_retention	15.0	ACGTGTGTGTTGTACATTTT	4	HKU1,HKU7	1474	1665		---NA---	GO:0008519,GO:0015696,GO:0016020	ammonium transmembrane transporter activity,ammonium transport,membrane
PB.166.12	Salmo_Salar	SS166.12	NC_027300.1	-	3212	2	novel_in_catalog	LOC100136438	novel	1377	10	intron_retention	15.0	ACGTGTGTGTTGTACATTTT	2	HKU1	1452	1643		---NA---	GO:0008519,GO:0015696,GO:0016020	ammonium transmembrane transporter activity,ammonium transport,membrane
PB.166.15	Salmo_Salar	SS166.15	NC_027300.1	-	1713	9	novel_in_catalog	LOC100136438	novel	1501	10	intron_retention	15.0	TACGTGTGTGTTGTACATTT	2	HKU1	97	750		---NA---	GO:0005887,GO:0008519,GO:0015696	integral component of plasma membrane,ammonium transmembrane transporter activity,ammonium transport
PB.166.16	Salmo_Salar	SS166.16	NC_027300.1	-	2190	6	novel_in_catalog	LOC100136438	novel	1501	10	intron_retention	15.0	TACGTGTGTGTTGTACATTT	2	HKU4	1055	1543		---NA---	GO:0005887,GO:0008519,GO:0015696	integral component of plasma membrane,ammonium transmembrane transporter activity,ammonium transport
PB.166.18	Salmo_Salar	SS166.18	NC_027300.1	-	1953	6	novel_in_catalog	LOC100136438	novel	1516	9	intron_retention	15.0	TACGTGTGTGTTGTACATTT	2	HKU4	81	425		---NA---	GO:0005887	integral component of plasma membrane
PB.166.19	Salmo_Salar	SS166.19	NC_027300.1	-	1977	8	novel_in_catalog	LOC100136438	novel	1501	10	intron_retention	15.0	TACGTGTGTGTTGTACATTT	3	HKU7	1126	1734		ammonium transporter Rh type A-like	GO:0005887,GO:0008519,GO:0015696	integral component of plasma membrane,ammonium transmembrane transporter activity,ammonium transport
PB.166.20	Salmo_Salar	SS166.20	NC_027300.1	-	1320	3	novel_in_catalog	LOC100136438	novel	1377	10	intron_retention	15.0	TACGTGTGTGTTGTACATTT	2	HKU7	113	430		---NA---	GO:0005887,GO:0008519,GO:0015696	integral component of plasma membrane,ammonium transmembrane transporter activity,ammonium transport
PB.167.1	Salmo_Salar	SS167.1	NC_027300.1	+	4147	10	novel_not_in_catalog	LOC106579821	novel	2064	11	intron_retention	25.0	AATGTTCAGTCGGAAGTTCC	136	HKU1,HKU4,HKU7	724	1755		---NA---	GO:0023041,GO:0030867	neuronal signal transduction,rough endoplasmic reticulum membrane
PB.167.2	Salmo_Salar	SS167.2	NC_027300.1	+	4181	11	novel_not_in_catalog	LOC106579821	novel	2064	11	at_least_one_novel_splicesite	25.0	ACTAGGAGGCAGTGTCCATC	126	GiU4,HKU1,HKU4,HKU7,SAV_Challenge	723	2201	LOC106579821	macoilin-2 isoform X2	GO:0016021,GO:0023041,GO:0030867	integral component of membrane,neuronal signal transduction,rough endoplasmic reticulum membrane
PB.167.3	Salmo_Salar	SS167.3	NC_027300.1	+	4204	12	novel_not_in_catalog	LOC106579821	novel	5574	11	at_least_one_novel_splicesite	30.0	AAATGTTCAGTCGGAAGTTC	15	HKU4,HKU7	326	2335	LOC106579821	macoilin isoform X2	GO:0016021,GO:0023041,GO:0030867	integral component of membrane,neuronal signal transduction,rough endoplasmic reticulum membrane
PB.167.5	Salmo_Salar	SS167.5	NC_027300.1	+	4876	11	novel_not_in_catalog	LOC106579821	novel	5574	11	at_least_one_novel_splicesite	25.0	TACAAAGCCTCTGGTCCTTA	2	HKU4	238	1569		macoilin-2 isoform X3	GO:0023041,GO:0030867	neuronal signal transduction,rough endoplasmic reticulum membrane
PB.167.6	Salmo_Salar	SS167.6	NC_027300.1	+	4257	11	full-splice_match	LOC106579821	XM_014160051.1	5574	11	multi-exon	25.0	ACAAAGCCTCTGGTCCTTAG	467	GiU1,GiU4,HKU1,HKU4,HKU7,SAV_Challenge	238	2247	LOC106579821	macoilin isoform X2	GO:0016021,GO:0023041,GO:0030867	integral component of membrane,neuronal signal transduction,rough endoplasmic reticulum membrane
PB.167.7	Salmo_Salar	SS167.7	NC_027300.1	+	4190	10	novel_in_catalog	LOC106579821	novel	5574	11	intron_retention	30.0	CAAATGTTCAGTCGGAAGTT	223	GiU1,GiU4,HKU1,HKU4,HKU7	237	1799	LOC106579821	macoilin isoform X2	GO:0016021,GO:0023041,GO:0030867	integral component of membrane,neuronal signal transduction,rough endoplasmic reticulum membrane
PB.167.8	Salmo_Salar	SS167.8	NC_027300.1	+	4012	11	novel_not_in_catalog	LOC106579821	novel	5574	11	at_least_one_novel_splicesite	30.0	AAATGTTCAGTCGGAAGTTC	2	HKU1	177	2144	LOC106579821	macoilin isoform X2	GO:0016021,GO:0023041,GO:0030867	integral component of membrane,neuronal signal transduction,rough endoplasmic reticulum membrane
PB.167.9	Salmo_Salar	SS167.9	NC_027300.1	+	5125	10	novel_in_catalog	LOC106579821	novel	5574	11	intron_retention	30.0	AAATGTTCAGTCGGAAGTTC	2	HKU4	134	1465		macoilin-2 isoform X3	GO:0023041,GO:0030867	neuronal signal transduction,rough endoplasmic reticulum membrane
PB.167.10	Salmo_Salar	SS167.10	NC_027300.1	+	4036	11	novel_not_in_catalog	LOC106579821	novel	5574	11	at_least_one_novel_splicesite	30.0	AAATGTTCAGTCGGAAGTTC	2	HKU1	136	1650	LOC106579821	macoilin isoform X2	GO:0016021,GO:0023041,GO:0030867	integral component of membrane,neuronal signal transduction,rough endoplasmic reticulum membrane
PB.167.12	Salmo_Salar	SS167.12	NC_027300.1	+	3923	9	novel_in_catalog	LOC106579821	novel	5574	11	intron_retention	30.0	AAATGTTCAGTCGGAAGTTC	2	GiU1	501	1532		---NA---	GO:0023041,GO:0030867	neuronal signal transduction,rough endoplasmic reticulum membrane
PB.167.15	Salmo_Salar	SS167.15	NC_027300.1	+	3852	9	novel_not_in_catalog	LOC106579821	novel	2064	11	at_least_one_novel_splicesite	30.0	TCAGCCAAGCCTGGGACACA	224	GiU1,HKU1,HKU4,HKU7,SAV_Control	214	1692	LOC106579821	macoilin-2 isoform X2	GO:0016021,GO:0023041,GO:0030867	integral component of membrane,neuronal signal transduction,rough endoplasmic reticulum membrane
PB.167.17	Salmo_Salar	SS167.17	NC_027300.1	+	2880	5	novel_not_in_catalog	LOC106579821	novel	2064	11	intron_retention	30.0	CAAATGTTCAGTCGGAAGTT	2	HKU1	533	1012		---NA---	GO:0023041,GO:0030867	neuronal signal transduction,rough endoplasmic reticulum membrane
PB.167.18	Salmo_Salar	SS167.18	NC_027300.1	+	2822	6	novel_not_in_catalog	LOC106579821	novel	5574	11	at_least_one_novel_splicesite	15.0	TCAGTCGGAAGTTCCTTTCC	2	HKU7	313	951	GSONMT00018681001	unnamed protein product	GO:0023041,GO:0030867	neuronal signal transduction,rough endoplasmic reticulum membrane
PB.168.1	Salmo_Salar	SS168.1	NC_027300.1	+	2372	9	full-splice_match	LOC106579967	XM_014160478.1	2355	9	multi-exon	45.0	ACAAATTTCTTGTTAACAAA	390	GiU1,GiU4,GiU7,HKU1,HKU7,LiU4,SAV_Control	144	1082		low density lipoprotein receptor adapter protein 1-B-like isoform X1	GO:0005515	protein binding
PB.168.2	Salmo_Salar	SS168.2	NC_027300.1	+	2212	8	novel_in_catalog	LOC106579967	novel	2355	9	combination_of_known_splicesites	35.0	AGTGTGAGTCATTAAAACTC	2	GiU1	52	819		low density lipoprotein receptor adapter protein 1-B-like isoform X2	GO:0005515	protein binding
PB.169.1	Salmo_Salar	SS169.1	NC_027300.1	+	3143	11	full-splice_match	LOC106580283	XM_014161154.1	3144	11	multi-exon	40.0	AACGAATAGTCAATGTGAGT	1759	GiU1,GiU4,GiU7,HKU1,HKU4,HKU7,LiU1,LiU4,LiU7,SAV_Challenge,SAV_Control	228	1574		BSD domain-containing protein 1-like
PB.170.1	Salmo_Salar	SS170.1	NC_027300.1	+	1585	2	full-splice_match	LOC106580335	XM_014161289.1	1589	2	multi-exon	5.0	CTGATTGTGTTTTGCCTCTG	348	GiU1,GiU4,GiU7,HKU1,HKU4,HKU7,LiU1,LiU4,LiU7,SAV_Challenge,SAV_Control	199	768	LOC106580335	MARCKS-related protein-like	GO:0005516	calmodulin binding
PB.171.1	Salmo_Salar	SS171.1	NC_027300.1	-	528	6	full-splice_match	LOC106580379	XM_014161407.1	588	6	multi-exon	20.0	TGAAAATGTGTCTTTGTCCT	11	GiU7,HKU4,LiU4,SAV_Control	149	454	isg12(3)	interferon alpha-inducible protein 27, mitochondrial isoform X2	GO:0016021	integral component of membrane
PB.171.2	Salmo_Salar	SS171.2	NC_027300.1	-	859	4	novel_not_in_catalog	LOC106580379	novel	588	6	at_least_one_novel_splicesite	30.0	TGTTTGGAGTATAACAGAGG	2	GiU7	163	318		---NA---
PB.172.1	Salmo_Salar	SS172.1	NC_027300.1	-	2177	3	full-splice_match	LOC106580630	XM_014161931.1	2201	3	multi-exon	25.0	TATAATTGTGACATTTGTCC	164	GiU1,GiU4,GiU7,HKU1,HKU4,HKU7	301	1464	LOC106580630	protein L-Myc-1b-like	GO:0003677,GO:0003700,GO:0005634,GO:0006355,GO:0042025,GO:0046983	DNA binding,DNA-binding transcription factor activity,nucleus,regulation of transcription DNA-templated,host cell nucleus,protein dimerization activity
PB.173.2	Salmo_Salar	SS173.2	NC_027300.1	+	4335	14	full-splice_match	LOC106580785	XM_014162237.1	4434	14	multi-exon	40.0	AACTCATGAATCATTTCTAA	48	GiU4,GiU7,HKU4,HKU7,SAV_Control	172	1755	LOC106610885	sodium-dependent lysophosphatidylcholine symporter 1-B-like	GO:0008643,GO:0015293,GO:0016021,GO:0055085	carbohydrate transport,symporter activity,integral component of membrane,transmembrane transport
PB.173.3	Salmo_Salar	SS173.3	NC_027300.1	+	4438	13	novel_in_catalog	LOC106580785	novel	4434	14	intron_retention	40.0	AACTCATGAATCATTTCTAA	7	HKU7	773	1858		sodium-dependent lysophosphatidylcholine symporter 1-B-like isoform X3	GO:0008643,GO:0015293,GO:0016021	carbohydrate transport,symporter activity,integral component of membrane
PB.174.1	Salmo_Salar	SS174.1	NC_027300.1	-	5557	8	full-splice_match	LOC106580844	XM_014162365.1	6514	8	multi-exon	40.0	AATGAATTTAGCCATATCAT	163	GiU1,GiU4,LiU1,LiU4,LiU7	289	4416		PREDICTED: uncharacterized protein KIAA1522 homolog isoform X1
PB.175.1	Salmo_Salar	SS175.1	NC_027300.1	-	2276	10	full-splice_match	LOC106581094	XM_014162858.1	1907	10	multi-exon	30.0	AAAGATTTTACTGTGTTAGT	73	GiU1,GiU4,GiU7,HKU1,HKU4,SAV_Control	108	1382	rbbp4	Histone-binding protein RBBP4	GO:0005515,GO:0006260,GO:0006338,GO:0007049,GO:0008094,GO:0031101,GO:0031497,GO:0033186,GO:0035098	protein binding,DNA replication,chromatin remodeling,cell cycle,DNA-dependent ATPase activity,fin regeneration,chromatin assembly,CAF-1 complex,ESC/E(Z) complex	EC:3.6.1.3,EC:3.6.1.15	Adenosinetriphosphatase,Nucleoside-triphosphate phosphatase
PB.176.1	Salmo_Salar	SS176.1	NC_027300.1	+	4303	9	incomplete-splice_match	LOC106581236	XM_014163196.1	3897	10	intron_retention	20.0	CTATCTTTTTGTCGGAAATT	3210	GiU1,GiU4,GiU7,HKU1,HKU4,HKU7,LiU1,LiU4,LiU7,SAV_Challenge,SAV_Control	186	1382	LOC106581236	KH domain-containing, RNA-binding, signal transduction-associated protein 1-like isoform X1	GO:0003723	RNA binding
PB.176.6	Salmo_Salar	SS176.6	NC_027300.1	+	2052	11	novel_not_in_catalog	LOC106581236	novel	3772	11	intron_retention	25.0	TATCTTTTTGTCGGAAATTA	31	GiU1,GiU4,GiU7,HKU1,HKU4,HKU7	186	1382	LOC106581236	KH domain-containing, RNA-binding, signal transduction-associated protein 1-like isoform X1	GO:0003723	RNA binding
PB.176.3	Salmo_Salar	SS176.3	NC_027300.1	+	1931	12	novel_not_in_catalog	LOC106581236	novel	3772	11	at_least_one_novel_splicesite	20.0	TCTTTTTGTCGGAAATTATG	46	GiU1,GiU4,GiU7,HKU1,HKU4,HKU7,LiU4,LiU7	186	1382	LOC106581236	KH domain-containing, RNA-binding, signal transduction-associated protein 1-like isoform X1	GO:0003723	RNA binding
PB.176.9	Salmo_Salar	SS176.9	NC_027300.1	+	3751	11	full-splice_match	LOC106581236	XM_014163266.1	3772	11	multi-exon	25.0	TATCTTTTTGTCGGAAATTA	101	GiU1,GiU4,GiU7,HKU1,HKU4,LiU4,LiU7	186	1382	LOC106581236	KH domain-containing, RNA-binding, signal transduction-associated protein 1-like isoform X1	GO:0003723	RNA binding
PB.176.7	Salmo_Salar	SS176.7	NC_027300.1	+	3874	10	full-splice_match	LOC106581236	XM_014163196.1	3897	10	multi-exon	25.0	TATCTTTTTGTCGGAAATTA	147	GiU1,GiU4,GiU7,HKU1,HKU4,HKU7,LiU4,LiU7	185	1381	LOC106581236	KH domain-containing, RNA-binding, signal transduction-associated protein 1-like isoform X1	GO:0003723	RNA binding
PB.176.12	Salmo_Salar	SS176.12	NC_027300.1	+	3330	12	novel_not_in_catalog	LOC106581236	novel	3772	11	at_least_one_novel_splicesite	25.0	TATCTTTTTGTCGGAAATTA	50	GiU7,HKU1,HKU7,LiU4,LiU7	185	1381	LOC106581236	KH domain-containing, RNA-binding, signal transduction-associated protein 1-like isoform X1	GO:0003723	RNA binding
PB.176.13	Salmo_Salar	SS176.13	NC_027300.1	+	4023	9	novel_in_catalog	LOC106581236	novel	3894	10	intron_retention	25.0	TATCTTTTTGTCGGAAATTA	2	HKU1	185	1216	LOC106581236	KH domain-containing, RNA-binding, signal transduction-associated protein 1-like isoform X1	GO:0003723	RNA binding
PB.176.14	Salmo_Salar	SS176.14	NC_027300.1	+	2239	9	novel_not_in_catalog	LOC106581236	novel	3897	10	at_least_one_novel_splicesite	20.0	TAAACCTGGTATTTTGCTTT	2	HKU7	182	904		---NA---	GO:0003723	RNA binding
PB.176.15	Salmo_Salar	SS176.15	NC_027300.1	+	2345	8	novel_in_catalog	LOC106581236	novel	3897	10	combination_of_known_splicesites	50.0	AAAACAATCACCAGATTATT	3	GiU1	171	1268	LOC106581236	KH domain-containing, RNA-binding, signal transduction-associated protein 1-like isoform X1	GO:0003723	RNA binding
PB.177.1	Salmo_Salar	SS177.1	NC_027300.1	+	1885	9	full-splice_match	tmem39b	NM_001140485.1	1853	9	multi-exon	20.0	AAGGTTGTGCCTGTGATTAT	474	GiU1,GiU4,GiU7,HKU1,HKU4,HKU7,LiU4,LiU7,SAV_Challenge,SAV_Control	274	1740	SMAX5B_000430	Transmembrane protein 39B	GO:0016021	integral component of membrane
PB.177.2	Salmo_Salar	SS177.2	NC_027300.1	+	2349	8	novel_in_catalog	tmem39b	novel	1853	9	intron_retention	15.0	TCAAGGTTGTGCCTGTGATT	7	GiU1,HKU1	959	2206	A0A3Q3G7G9	transmembrane protein 39B	GO:0016021	integral component of membrane
PB.178.1	Salmo_Salar	SS178.1	NC_027300.1	+	5524	6	full-splice_match	LOC106581578	XM_014163735.1	5584	6	multi-exon	5.0	TACGCTTTGTCCTTGTCTCT	216	GiU1,GiU4,GiU7,HKU1,HKU4,HKU7,SAV_Challenge	70	1785		kelch-like protein 28	GO:0005515	protein binding
PB.179.1	Salmo_Salar	SS179.1	NC_027300.1	-	2629	5	full-splice_match	LOC106581668	XM_014163915.1	2664	5	multi-exon	40.0	ACAAAGCGTACCTTTAAAGC	137	GiU1,GiU4,GiU7,HKU1,HKU4,HKU7	94	1113		C14orf28-like protein
PB.180.1	Salmo_Salar	SS180.1	NC_027300.1	+	3221	28	full-splice_match	mthfd1	XM_014163635.1	3186	28	multi-exon	25.0	AGAAACGGTTTGTCCTCTGA	2283	GiU1,GiU4,GiU7,HKU1,HKU4,HKU7,LiU1,LiU4,LiU7,SAV_Challenge,SAV_Control	223	3027	EPR50_G00203150	C-1-tetrahydrofolate synthase, cytoplasmic	GO:0004329,GO:0004488,GO:0005524,GO:0055114	formate-tetrahydrofolate ligase activity,methylenetetrahydrofolate dehydrogenase (NADP+) activity,ATP binding,oxidation-reduction process	EC:6.3.4.3,EC:1.5.1.5	Formate--tetrahydrofolate ligase,Methylenetetrahydrofolate dehydrogenase (NADP(+))
PB.180.3	Salmo_Salar	SS180.3	NC_027300.1	+	3114	28	novel_not_in_catalog	mthfd1	novel	3186	28	at_least_one_novel_splicesite	25.0	AAGAAACGGTTTGTCCTCTG	3	HKU7	194	2080		---NA---	GO:0004329,GO:0004488,GO:0005524,GO:0055114	formate-tetrahydrofolate ligase activity,methylenetetrahydrofolate dehydrogenase (NADP+) activity,ATP binding,oxidation-reduction process
PB.180.4	Salmo_Salar	SS180.4	NC_027300.1	+	3092	27	novel_in_catalog	mthfd1	novel	3186	28	combination_of_known_splicesites	25.0	AAGAAACGGTTTGTCCTCTG	3	LiU1	163	2901	EPR50_G00203150	C-1-tetrahydrofolate synthase, cytoplasmic	GO:0004329,GO:0004488,GO:0005524,GO:0055114	formate-tetrahydrofolate ligase activity,methylenetetrahydrofolate dehydrogenase (NADP+) activity,ATP binding,oxidation-reduction process	EC:6.3.4.3,EC:1.5.1.5	Formate--tetrahydrofolate ligase,Methylenetetrahydrofolate dehydrogenase (NADP(+))
PB.180.5	Salmo_Salar	SS180.5	NC_027300.1	+	3070	29	novel_not_in_catalog	mthfd1	novel	3186	28	at_least_one_novel_splicesite	25.0	TAAGAAACGGTTTGTCCTCT	26	GiU7,HKU1,HKU4,LiU1,LiU7,SAV_Challenge	73	2877	EPR50_G00203150	C-1-tetrahydrofolate synthase, cytoplasmic	GO:0004329,GO:0004488,GO:0005524,GO:0055114	formate-tetrahydrofolate ligase activity,methylenetetrahydrofolate dehydrogenase (NADP+) activity,ATP binding,oxidation-reduction process	EC:6.3.4.3,EC:1.5.1.5	Formate--tetrahydrofolate ligase,Methylenetetrahydrofolate dehydrogenase (NADP(+))
PB.180.6	Salmo_Salar	SS180.6	NC_027300.1	+	3107	28	novel_not_in_catalog	mthfd1	novel	3186	28	at_least_one_novel_splicesite	25.0	AAGAAACGGTTTGTCCTCTG	2	LiU7	145	2913	EPR50_G00203150	C-1-tetrahydrofolate synthase, cytoplasmic	GO:0004329,GO:0004488,GO:0005524,GO:0055114	formate-tetrahydrofolate ligase activity,methylenetetrahydrofolate dehydrogenase (NADP+) activity,ATP binding,oxidation-reduction process	EC:6.3.4.3,EC:1.5.1.5	Formate--tetrahydrofolate ligase,Methylenetetrahydrofolate dehydrogenase (NADP(+))
PB.180.7	Salmo_Salar	SS180.7	NC_027300.1	+	3614	27	novel_in_catalog	mthfd1	novel	3186	28	intron_retention	25.0	AAGAAACGGTTTGTCCTCTG	9	LiU1	140	2149		---NA---	GO:0004329,GO:0004488,GO:0005524,GO:0055114	formate-tetrahydrofolate ligase activity,methylenetetrahydrofolate dehydrogenase (NADP+) activity,ATP binding,oxidation-reduction process
PB.180.8	Salmo_Salar	SS180.8	NC_027300.1	+	2898	26	novel_in_catalog	mthfd1	novel	3186	28	combination_of_known_splicesites	25.0	AAGAAACGGTTTGTCCTCTG	5	LiU1	139	2703	GSONMT00034931001	C-1-tetrahydrofolate synthase, cytoplasmic	GO:0004329,GO:0004488,GO:0005524,GO:0055114	formate-tetrahydrofolate ligase activity,methylenetetrahydrofolate dehydrogenase (NADP+) activity,ATP binding,oxidation-reduction process	EC:6.3.4.3,EC:1.5.1.5	Formate--tetrahydrofolate ligase,Methylenetetrahydrofolate dehydrogenase (NADP(+))
PB.181.1	Salmo_Salar	SS181.1	NC_027300.1	-	417	4	novel_not_in_catalog	LOC106581715	novel	466	5	at_least_one_novel_splicesite	45.0	AAAACAGAACTATATGTTTG	2	GiU7	61	411		PREDICTED: uncharacterized protein LOC106581715 isoform X1
PB.182.1	Salmo_Salar	SS182.1	NC_027300.1	-	1552	9	full-splice_match	LOC106582108	XM_014164895.1	1797	9	multi-exon	30.0	ATACCCTGTGGGAGTCAAAC	85	GiU7,HKU1,HKU4,HKU7,LiU1,SAV_Control	163	1443	LOC106582108	mitotic checkpoint serine/threonine-protein kinase BUB1 beta	GO:0007094,GO:0016301,GO:0016310	mitotic spindle assembly checkpoint,kinase activity,phosphorylation
PB.183.1	Salmo_Salar	SS183.1	NC_027300.1	+	2095	10	novel_in_catalog	LOC106582020	novel	1962	11	intron_retention	20.0	ATTTGTTGTGCTACCTCAAT	16	GiU1,GiU4,HKU1,HKU4,HKU7	424	1578	LOC106582020	abscission/NoCut checkpoint regulator	GO:0046872	metal ion binding
PB.183.2	Salmo_Salar	SS183.2	NC_027300.1	+	1991	11	full-splice_match	LOC106582020	XM_014164706.1	1962	11	multi-exon	15.0	TGTTGTGCTACCTCAATTGT	693	GiU1,GiU4,GiU7,HKU1,HKU4,HKU7,LiU4,LiU7,SAV_Challenge,SAV_Control	182	1471	LOC106582020	abscission/NoCut checkpoint regulator	GO:0046872	metal ion binding
PB.183.3	Salmo_Salar	SS183.3	NC_027300.1	+	2077	10	novel_in_catalog	LOC106582020	novel	1962	11	intron_retention	20.0	ATTTGTTGTGCTACCTCAAT	2	HKU1	160	1251	LOC106582020	abscission/NoCut checkpoint regulator	GO:0046872	metal ion binding
PB.184.1	Salmo_Salar	SS184.1	NC_027300.1	+	2451	11	novel_not_in_catalog	spit1	novel	1096	4	at_least_one_novel_splicesite	40.0	GAATACAACAGGTGTAGACC	1713	GiU1,GiU4,GiU7,HKU1,HKU4,HKU7,LiU7,SAV_Challenge,SAV_Control	166	1686	A0A3P8ZHL2	kunitz-type protease inhibitor 1-like	GO:0004867,GO:0005515,GO:0008233,GO:0008544,GO:0010951,GO:0016021,GO:0030199,GO:0030593,GO:0060429	serine-type endopeptidase inhibitor activity,protein binding,peptidase activity,epidermis development,negative regulation of endopeptidase activity,integral component of membrane,collagen fibril organization,neutrophil chemotaxis,epithelium development
PB.184.2	Salmo_Salar	SS184.2	NC_027300.1	+	2674	10	novel_not_in_catalog	spit1	novel	1096	4	at_least_one_novel_splicesite	45.0	ACGAATACAACAGGTGTAGA	15	GiU1,GiU4	1108	1911		unnamed protein product, partial	GO:0004867,GO:0005515	serine-type endopeptidase inhibitor activity,protein binding
PB.184.3	Salmo_Salar	SS184.3	NC_027300.1	+	2211	10	novel_not_in_catalog	spit1	novel	1096	4	at_least_one_novel_splicesite	60.0	AAACAGAAGAGGGGAAAACA	2	GiU7	158	1618	A0A3P8ZHL2	kunitz-type protease inhibitor 1-like	GO:0004867,GO:0005515,GO:0008233,GO:0008544,GO:0010951,GO:0016021,GO:0030199,GO:0030593,GO:0060429	serine-type endopeptidase inhibitor activity,protein binding,peptidase activity,epidermis development,negative regulation of endopeptidase activity,integral component of membrane,collagen fibril organization,neutrophil chemotaxis,epithelium development
PB.186.1	Salmo_Salar	SS186.1	NC_027300.1	-	1700	5	full-splice_match	LOC106582390	XM_014165500.1	1670	5	multi-exon	20.0	TTGACTTTACATTGTAGGCT	227	GiU1,GiU4,GiU7,HKU1,HKU4,HKU7,LiU1,LiU7,SAV_Control	102	434	LOC106610862	signal recognition particle 14 kDa protein	GO:0005786,GO:0006614,GO:0008312,GO:0030942	signal recognition particle endoplasmic reticulum targeting,SRP-dependent cotranslational protein targeting to membrane,7S RNA binding,endoplasmic reticulum signal peptide binding
PB.187.8	Salmo_Salar	SS187.8	NC_027300.1	-	2410	7	novel_in_catalog	LOC106583826	novel	1947	10	intron_retention	15.0	TTCAAGTGTTTGTTTGATTT	12	HKU1,HKU7	985	1998		---NA---	GO:0003824	catalytic activity
PB.187.4	Salmo_Salar	SS187.4	NC_027300.1	-	2576	5	novel_in_catalog	LOC106583826	novel	1947	10	intron_retention	15.0	ATCTCGGTCTCGTCTATTCA	2	HKU4	937	1665		---NA---	GO:0003824	catalytic activity
PB.187.6	Salmo_Salar	SS187.6	NC_027300.1	-	2464	7	novel_in_catalog	LOC106583826	novel	1941	10	intron_retention	35.0	AAAAGACAGATCTCGGTCTC	2	HKU1	1364	2077		---NA---	GO:0003824	catalytic activity
PB.187.10	Salmo_Salar	SS187.10	NC_027300.1	-	2171	9	novel_in_catalog	LOC106583826	novel	1947	10	intron_retention	35.0	AAAAGACAGATCTCGGTCTC	11	HKU1,HKU4	572	1783	LOC106583826	phospholipase D4-like isoform X1	GO:0003824,GO:0016021	catalytic activity,integral component of membrane
PB.187.11	Salmo_Salar	SS187.11	NC_027300.1	-	1884	11	novel_not_in_catalog	LOC106583826	novel	1895	11	at_least_one_novel_splicesite	25.0	ATACTTGATTGCTCATTATT	2	HKU7	75	1568	LOC106583826	phospholipase D4-like isoform X1	GO:0003824,GO:0016021	catalytic activity,integral component of membrane
PB.187.12	Salmo_Salar	SS187.12	NC_027300.1	-	1803	11	novel_not_in_catalog	LOC106583826	novel	1895	11	at_least_one_novel_splicesite	30.0	ATATACTTGATTGCTCATTA	3	HKU1	343	1488	LOC106583826	phospholipase D4-like isoform X1	GO:0003824,GO:0016021	catalytic activity,integral component of membrane
PB.187.13	Salmo_Salar	SS187.13	NC_027300.1	-	2050	9	novel_in_catalog	LOC106583826	novel	1947	10	intron_retention	30.0	ATATACTTGATTGCTCATTA	2	HKU4	723	1736		---NA---	GO:0003824	catalytic activity
PB.187.14	Salmo_Salar	SS187.14	NC_027300.1	-	2856	3	novel_in_catalog	LOC106583826	novel	1947	10	intron_retention	25.0	TATATACTTGATTGCTCATT	2	HKU1	1081	1542		---NA---	GO:0003824	catalytic activity
PB.188.1	Salmo_Salar	SS188.1	NC_027300.1	-	4084	14	full-splice_match	LOC106582637	XM_014165920.1	4024	14	multi-exon	15.0	CAACTTGTCTTTCATTGTCT	590	GiU1,GiU4,GiU7,HKU1,HKU4,HKU7,LiU1,LiU4,LiU7,SAV_Control	294	1715	LOC106582637	RAC-alpha serine/threonine-protein kinase	GO:0004674,GO:0005524,GO:0006468,GO:0043491	protein serine/threonine kinase activity,ATP binding,protein phosphorylation,protein kinase B signaling
PB.188.2	Salmo_Salar	SS188.2	NC_027300.1	-	3936	13	novel_in_catalog	LOC106582637	novel	4024	14	combination_of_known_splicesites	25.0	AAACCTGCCAACTTGTCTTT	6	HKU1,HKU4,LiU7	286	1575	LOC106582637	RAC-alpha serine/threonine-protein kinase	GO:0004674,GO:0005524,GO:0006468,GO:0043491	protein serine/threonine kinase activity,ATP binding,protein phosphorylation,protein kinase B signaling
PB.188.3	Salmo_Salar	SS188.3	NC_027300.1	-	3857	12	novel_in_catalog	LOC106582637	novel	4024	14	combination_of_known_splicesites	15.0	AACTTGTCTTTCATTGTCTT	8	GiU1,HKU1	264	1487	LOC106582637	RAC-alpha serine/threonine-protein kinase	GO:0004674,GO:0005524,GO:0006468,GO:0043491	protein serine/threonine kinase activity,ATP binding,protein phosphorylation,protein kinase B signaling
PB.188.5	Salmo_Salar	SS188.5	NC_027300.1	-	4247	15	novel_not_in_catalog	LOC106582637	novel	4024	14	at_least_one_novel_splicesite	15.0	CCAACTTGTCTTTCATTGTC	7	HKU1,HKU7	458	1879	LOC106582637	RAC-alpha serine/threonine-protein kinase	GO:0004674,GO:0005524,GO:0006468,GO:0043491	protein serine/threonine kinase activity,ATP binding,protein phosphorylation,protein kinase B signaling
PB.189.1	Salmo_Salar	SS189.1	NC_027300.1	+	4103	1	incomplete-splice_match	LOC106582697	XM_014166054.1	5717	2	mono-exon	5.0	CCTCGTGTGGATGTCTTTCT	36	GiU1,GiU4,GiU7	3137	3328		---NA---
PB.190.1	Salmo_Salar	SS190.1	NC_027300.1	-	688	4	full-splice_match	siva1	NM_001141207.2	686	4	multi-exon	20.0	ACTTTGCTTGTCATGCACAG	4	GiU7	40	555		Apoptosis regulatory protein Siva
PB.191.1	Salmo_Salar	SS191.1	NC_027300.1	-	2048	13	full-splice_match	adssl2	NM_001139706.1	1986	13	multi-exon	30.0	ATAACTTGGTATTTTTACAT	44	LiU4,SAV_Challenge,SAV_Control	81	1460	LOC106610855	adenylosuccinate synthetase isozyme 1 C	GO:0000287,GO:0004019,GO:0005525,GO:0005737,GO:0044208	magnesium ion binding,adenylosuccinate synthase activity,GTP binding,cytoplasm,'de novo' AMP biosynthetic process	EC:6.3.4.4	Adenylosuccinate synthase
PB.192.1	Salmo_Salar	SS192.1	NC_027300.1	-	4314	23	fusion	LOC106582786_LOC100380739	novel	2229	12	multi-exon	35.0	TATTTTTACACTATAGATTA	32	HKU1,HKU4,HKU7,SAV_Control	219	3914	LOC106582786	inverted formin-2-like isoform X1	GO:0003779,GO:0017048,GO:0030036	actin binding,Rho GTPase binding,actin cytoskeleton organization
PB.192.2	Salmo_Salar	SS192.2	NC_027300.1	-	5450	21	fusion	LOC106582786_LOC100380739	novel	2229	12	multi-exon	60.0	AAAATAAAAGAAAATTCCCT	47	HKU1,HKU4,HKU7	242	4009	LOC106582786	inverted formin-2-like isoform X2	GO:0003779,GO:0017048,GO:0030036	actin binding,Rho GTPase binding,actin cytoskeleton organization
PB.192.4	Salmo_Salar	SS192.4	NC_027300.1	-	4183	22	fusion	LOC106582786_LOC100380739	novel	2229	12	multi-exon	60.0	AAAATAAAAGAAAATTCCCT	6	HKU1,HKU7	163	3852	LOC106582786	inverted formin-2-like isoform X2	GO:0003779,GO:0017048,GO:0030036	actin binding,Rho GTPase binding,actin cytoskeleton organization
PB.194.1	Salmo_Salar	SS194.1	NC_027300.1	-	1384	3	full-splice_match	LOC106583112	XM_014166978.1	574	3	multi-exon	15.0	AATTTGTTCCGTGGCATGTC	368	GiU1,GiU4,GiU7,HKU1,HKU4,HKU7,LiU1,LiU4,LiU7,SAV_Challenge,SAV_Control	118	378	W5N4U0	GTP cyclohydrolase 1 feedback regulatory protein	GO:0005634,GO:0005737,GO:0009890,GO:0016787,GO:0043105,GO:0044549	nucleus,cytoplasm,negative regulation of biosynthetic process,hydrolase activity,negative regulation of GTP cyclohydrolase I activity,GTP cyclohydrolase binding
PB.194.2	Salmo_Salar	SS194.2	NC_027300.1	-	1271	2	novel_in_catalog	LOC106583112	novel	574	3	combination_of_known_splicesites	15.0	AATTTGTTCCGTGGCATGTC	2	HKU4	108	266		---NA---	GO:0009890	negative regulation of biosynthetic process
PB.195.1	Salmo_Salar	SS195.1	NC_027300.1	-	2837	1	full-splice_match	LOC106583235	XR_001323466.1	2819	1	mono-exon	10.0	CAGCCCTGTCTGTCGCGTAT	416	HKU1,HKU4,HKU7,SAV_Challenge,SAV_Control	358	1929	EPR50_G00203380	cytochrome P450 1B1-like	GO:0004497,GO:0005506,GO:0016705,GO:0020037,GO:0055114	monooxygenase activity,iron ion binding,oxidoreductase activity acting on paired donors with incorporation or reduction of molecular oxygen,heme binding,oxidation-reduction process
PB.196.1	Salmo_Salar	SS196.1	NC_027300.1	-	3219	1	intergenic	novelGene_21	novel	NA	NA	mono-exon	30.0	AATCAGGGGCTGATAGTGAC	702	GiU7,HKU1	321	1904	CYP1C1	cytochrome P450 1B1-like	GO:0004497,GO:0005506,GO:0016705,GO:0020037,GO:0055114	monooxygenase activity,iron ion binding,oxidoreductase activity acting on paired donors with incorporation or reduction of molecular oxygen,heme binding,oxidation-reduction process
PB.198.1	Salmo_Salar	SS198.1	NC_027300.1	-	5619	39	full-splice_match	eif2ak4	XM_014173926.1	5650	39	multi-exon	0.0	GTTTGTGGTTCTCTTCTTTG	284	GiU1,GiU4,GiU7,HKU1,HKU4,HKU7,LiU4,SAV_Challenge,SAV_Control	245	5218	eif2ak4	eIF-2-alpha kinase GCN2	GO:0000077,GO:0003743,GO:0004694,GO:0005515,GO:0005524,GO:0010998	DNA damage checkpoint,translation initiation factor activity,eukaryotic translation initiation factor 2alpha kinase activity,protein binding,ATP binding,regulation of translational initiation by eIF2 alpha phosphorylation
PB.198.4	Salmo_Salar	SS198.4	NC_027300.1	-	6625	37	novel_in_catalog	eif2ak4	novel	5650	39	intron_retention	5.0	AGTTTGTGGTTCTCTTCTTT	2	HKU1	229	4443	eif2ak4	eIF-2-alpha kinase GCN2	GO:0000077,GO:0003743,GO:0004694,GO:0005515,GO:0005524,GO:0010998	DNA damage checkpoint,translation initiation factor activity,eukaryotic translation initiation factor 2alpha kinase activity,protein binding,ATP binding,regulation of translational initiation by eIF2 alpha phosphorylation
PB.198.5	Salmo_Salar	SS198.5	NC_027300.1	-	5881	38	novel_in_catalog	eif2ak4	novel	5650	39	intron_retention	5.0	AGTTTGTGGTTCTCTTCTTT	5	HKU1	242	4456	eif2ak4	eIF-2-alpha kinase GCN2	GO:0000077,GO:0003743,GO:0004694,GO:0005515,GO:0005524,GO:0010998	DNA damage checkpoint,translation initiation factor activity,eukaryotic translation initiation factor 2alpha kinase activity,protein binding,ATP binding,regulation of translational initiation by eIF2 alpha phosphorylation
PB.198.6	Salmo_Salar	SS198.6	NC_027300.1	-	5772	39	novel_not_in_catalog	eif2ak4	novel	5650	39	at_least_one_novel_splicesite	5.0	AGTTTGTGGTTCTCTTCTTT	2	HKU1	204	5030	eif2ak4	eIF-2-alpha kinase GCN2	GO:0000077,GO:0003743,GO:0004694,GO:0005515,GO:0005524,GO:0010998	DNA damage checkpoint,translation initiation factor activity,eukaryotic translation initiation factor 2alpha kinase activity,protein binding,ATP binding,regulation of translational initiation by eIF2 alpha phosphorylation
PB.199.1	Salmo_Salar	SS199.1	NC_027300.1	+	1446	9	full-splice_match	LOC100194557	NM_001139643.1	1284	9	multi-exon	15.0	TATTCATGTTTTCCTTTGAC	175	GiU1,GiU4,GiU7	59	1192	ACTA1 (1 of many)	actin, alpha cardiac	GO:0003272,GO:0005524,GO:0005737,GO:0015629,GO:0035050,GO:0036302,GO:0048741	endocardial cushion formation,ATP binding,cytoplasm,actin cytoskeleton,embryonic heart tube development,atrioventricular canal development,skeletal muscle fiber development
PB.200.1	Salmo_Salar	SS200.1	NC_027300.1	+	5727	11	full-splice_match	LOC106586717	XM_014174403.1	5247	11	multi-exon	40.0	AATCTATCAATCTCACATTA	180	GiU1,GiU4,GiU7,HKU1,HKU4,HKU7	578	3538	LOC106586717	rho GTPase-activating protein 11A-like isoform X2	GO:0007165	signal transduction
PB.200.2	Salmo_Salar	SS200.2	NC_027300.1	+	2445	9	incomplete-splice_match	LOC106586717	XM_014174403.1	5247	11	5prime_fragment	30.0	CTAATTTCATCTGAGTAACT	25	HKU1,HKU4,HKU7,SAV_Challenge,SAV_Control	551	1855		rho GTPase-activating protein 11A-like isoform X3	GO:0007165	signal transduction
PB.200.3	Salmo_Salar	SS200.3	NC_027300.1	+	5344	11	novel_in_catalog	LOC106586717	novel	5322	12	intron_retention	35.0	ATTTATTTAAAGCACCTCTA	9	HKU1,HKU4	1092	3752	LOC106586717	rho GTPase-activating protein 11A-like isoform X1	GO:0007165	signal transduction
PB.200.4	Salmo_Salar	SS200.4	NC_027300.1	+	5299	12	full-splice_match	LOC106586717	XM_014174316.1	5322	12	multi-exon	40.0	TAACTTGGGAACAATTCATA	13	GiU1,HKU1,HKU4	555	3395	LOC106586717	rho GTPase-activating protein 11A-like isoform X1	GO:0007165	signal transduction
PB.200.5	Salmo_Salar	SS200.5	NC_027300.1	+	2506	10	incomplete-splice_match	LOC106586717	XM_014174316.1	5322	12	5prime_fragment	30.0	CTAATTTCATCTGAGTAACT	5	HKU7	538	1917		rho GTPase-activating protein 11A-like isoform X3	GO:0007165	signal transduction
PB.200.6	Salmo_Salar	SS200.6	NC_027300.1	+	5313	10	novel_in_catalog	LOC106586717	novel	5247	11	intron_retention	40.0	TAACTTGGGAACAATTCATA	15	HKU1	1040	3625	LOC106586717	rho GTPase-activating protein 11A-like isoform X2	GO:0007165	signal transduction
PB.203.1	Salmo_Salar	SS203.1	NC_027300.1	-	4559	3	full-splice_match	LOC106587488	XM_014175955.1	2291	3	multi-exon	35.0	ATTTTTGCTGCAAAAAAGCT	4246	LiU1,LiU4,LiU7,SAV_Challenge,SAV_Control	87	929		fibrinogen-like protein 1-like protein
PB.203.2	Salmo_Salar	SS203.2	NC_027300.1	-	2481	4	novel_not_in_catalog	LOC106587488	novel	2291	3	at_least_one_novel_splicesite	60.0	AATAAAATAACAAATGCAGT	2	LiU4	80	910		fibrinogen-like protein 1-like protein
PB.204.1	Salmo_Salar	SS204.1	NC_027300.1	+	2099	14	full-splice_match	papl	NM_001140103.1	2056	14	multi-exon	40.0	AAACAAACAATGGGCTCCTT	1059	GiU1,GiU4,GiU7,HKU1,HKU4,HKU7,LiU1,LiU4,LiU7,SAV_Challenge,SAV_Control	56	1381	papl	acid phosphatase type 7 isoform X2	GO:0003993,GO:0016021,GO:0016311,GO:0046872	acid phosphatase activity,integral component of membrane,dephosphorylation,metal ion binding	EC:3.1.3.2	Acid phosphatase
PB.204.2	Salmo_Salar	SS204.2	NC_027300.1	+	2350	16	novel_not_in_catalog	papl	novel	2147	14	at_least_one_novel_splicesite	15.0	AAGTGTCTGTCAGTTTCTGC	13	GiU1,HKU4,LiU1,LiU4,LiU7	357	1682	papl	acid phosphatase type 7 isoform X2	GO:0003993,GO:0016021,GO:0016311,GO:0046872	acid phosphatase activity,integral component of membrane,dephosphorylation,metal ion binding	EC:3.1.3.2	Acid phosphatase
PB.204.3	Salmo_Salar	SS204.3	NC_027300.1	+	2218	15	novel_not_in_catalog	papl	novel	2147	14	at_least_one_novel_splicesite	15.0	AAGTGTCTGTCAGTTTCTGC	31	GiU1,GiU4,LiU1,LiU4,LiU7,SAV_Control	225	1550	papl	acid phosphatase type 7 isoform X2	GO:0003993,GO:0016021,GO:0016311,GO:0046872	acid phosphatase activity,integral component of membrane,dephosphorylation,metal ion binding	EC:3.1.3.2	Acid phosphatase
PB.204.4	Salmo_Salar	SS204.4	NC_027300.1	+	2307	16	novel_not_in_catalog	papl	novel	2147	14	at_least_one_novel_splicesite	15.0	AGTGTCTGTCAGTTTCTGCA	7	HKU1,LiU1,LiU4	313	1638	papl	acid phosphatase type 7 isoform X2	GO:0003993,GO:0016021,GO:0016311,GO:0046872	acid phosphatase activity,integral component of membrane,dephosphorylation,metal ion binding	EC:3.1.3.2	Acid phosphatase
PB.204.5	Salmo_Salar	SS204.5	NC_027300.1	+	2157	15	novel_not_in_catalog	papl	novel	2147	14	at_least_one_novel_splicesite	15.0	AAGTGTCTGTCAGTTTCTGC	3	LiU4	164	1489	papl	acid phosphatase type 7 isoform X2	GO:0003993,GO:0016021,GO:0016311,GO:0046872	acid phosphatase activity,integral component of membrane,dephosphorylation,metal ion binding	EC:3.1.3.2	Acid phosphatase
PB.204.7	Salmo_Salar	SS204.7	NC_027300.1	+	2514	15	novel_not_in_catalog	papl	novel	2147	14	at_least_one_novel_splicesite	15.0	AAGTGTCTGTCAGTTTCTGC	221	GiU1,GiU4,HKU1,HKU4,HKU7,LiU1,LiU4,LiU7,SAV_Control	413	1846	papl	acid phosphatase type 7 isoform X1	GO:0003993,GO:0016021,GO:0016311,GO:0046872	acid phosphatase activity,integral component of membrane,dephosphorylation,metal ion binding	EC:3.1.3.2	Acid phosphatase
PB.204.9	Salmo_Salar	SS204.9	NC_027300.1	+	2455	15	novel_not_in_catalog	papl	novel	2147	14	at_least_one_novel_splicesite	15.0	AAGTGTCTGTCAGTTTCTGC	15	GiU4,HKU1,LiU1,LiU4	354	1787	papl	acid phosphatase type 7 isoform X1	GO:0003993,GO:0016021,GO:0016311,GO:0046872	acid phosphatase activity,integral component of membrane,dephosphorylation,metal ion binding	EC:3.1.3.2	Acid phosphatase
PB.204.13	Salmo_Salar	SS204.13	NC_027300.1	+	3301	13	full-splice_match	papl	XM_014169288.1	2270	13	multi-exon	15.0	AAGTGTCTGTCAGTTTCTGC	132	GiU1,HKU1,HKU4,HKU7,LiU4,LiU7,SAV_Control	1200	2633	papl	acid phosphatase type 7 isoform X1	GO:0003993,GO:0016021,GO:0016311,GO:0046872	acid phosphatase activity,integral component of membrane,dephosphorylation,metal ion binding	EC:3.1.3.2	Acid phosphatase
PB.204.15	Salmo_Salar	SS204.15	NC_027300.1	+	2249	12	novel_in_catalog	papl	novel	2270	13	combination_of_known_splicesites	15.0	AAGTGTCTGTCAGTTTCTGC	2	HKU1	664	1590		---NA---	GO:0016787	hydrolase activity
PB.205.1	Salmo_Salar	SS205.1	NC_027300.1	+	1614	2	novel_in_catalog	LOC106587605	novel	755	3	intron_retention	25.0	ACATAGAGTGTGCGACTCTC	5	HKU1,HKU7	1163	1450	LOC106519404	caspase recruitment domain-containing protein 18-like	GO:0042981	regulation of apoptotic process
PB.206.1	Salmo_Salar	SS206.1	NC_027300.1	+	5445	22	full-splice_match	LOC106587655	XM_014176268.1	5462	22	multi-exon	10.0	TATCATTGTTTTTGTCCTTT	1321	GiU1,GiU4,GiU7,HKU4,HKU7,LiU4	209	3727	GSONMT00075505001	thrombospondin-1-like	GO:0005509,GO:0005515,GO:0005615,GO:0006954,GO:0007155,GO:0008201,GO:0016525,GO:0050840	calcium ion binding,protein binding,extracellular space,inflammatory response,cell adhesion,heparin binding,negative regulation of angiogenesis,extracellular matrix binding
PB.207.1	Salmo_Salar	SS207.1	NC_027300.1	+	3184	8	novel_in_catalog	LOC106587737	novel	3216	8	combination_of_known_junctions	25.0	AAAGGTTTTGTCCTTGTCAA	55	GiU1,GiU7,HKU1,HKU4,HKU7,LiU1,LiU4	335	1780	LOC106587737	sushi domain-containing protein 6-like isoform X1	GO:0016021	integral component of membrane
PB.207.2	Salmo_Salar	SS207.2	NC_027300.1	+	3197	8	full-splice_match	LOC106587737	XM_014176654.1	3216	8	multi-exon	20.0	GAAAGGTTTTGTCCTTGTCA	180	GiU1,GiU4,GiU7,HKU1,HKU4,HKU7,LiU1,LiU4,SAV_Challenge,SAV_Control	349	1794	LOC106587737	sushi domain-containing protein 6-like isoform X1	GO:0016021	integral component of membrane
PB.209.1	Salmo_Salar	SS209.1	NC_027300.1	+	6704	21	full-splice_match	LOC106588489	XM_014177617.1	6709	21	multi-exon	10.0	TATCTTTGTTCAGGGGTCGT	30	GiU1,GiU4,GiU7,LiU4	429	5546	LOC106588489	signal-induced proliferation-associated 1-like protein 1 isoform X1	GO:0005096,GO:0005515,GO:0031532,GO:0043547,GO:0048814,GO:0051056	GTPase activator activity,protein binding,actin cytoskeleton reorganization,positive regulation of GTPase activity,regulation of dendrite morphogenesis,regulation of small GTPase mediated signal transduction
PB.210.2	Salmo_Salar	SS210.2	NC_027300.1	-	4561	11	full-splice_match	LOC106588971	XM_014178604.1	4653	11	multi-exon	15.0	ACTCCCGATGTTTGGGGATG	18	HKU1,HKU4	23	1081	LOC106588971	zinc finger protein DPF3-like	GO:0003676,GO:0008270,GO:0071565	nucleic acid binding,zinc ion binding,nBAF complex
PB.210.3	Salmo_Salar	SS210.3	NC_027300.1	-	4412	9	novel_in_catalog	LOC106588971	novel	4593	10	combination_of_known_splicesites	15.0	ACTCCCGATGTTTGGGGATG	2	HKU1	42	932	LOC106588971	zinc finger protein DPF3-like	GO:0003676,GO:0008270,GO:0071565	nucleic acid binding,zinc ion binding,nBAF complex
PB.210.4	Salmo_Salar	SS210.4	NC_027300.1	-	4684	12	novel_not_in_catalog	LOC106588971	novel	4653	11	at_least_one_novel_splicesite	10.0	CCCACTCCCGATGTTTGGGG	2	HKU1	22	471		---NA---	GO:0008270,GO:0071565	zinc ion binding,nBAF complex
PB.210.5	Salmo_Salar	SS210.5	NC_027300.1	-	4533	9	novel_in_catalog	LOC106588971	novel	4593	10	intron_retention	20.0	AACCCCCCTGGAGTCAGCGG	3	HKU1	23	850	LOC106588971	zinc finger protein DPF3-like	GO:0003676,GO:0008270,GO:0071565	nucleic acid binding,zinc ion binding,nBAF complex
PB.210.7	Salmo_Salar	SS210.7	NC_027300.1	-	2831	10	novel_not_in_catalog	LOC106588971	novel	4593	10	at_least_one_novel_splicesite	30.0	AGTTTAGTCATCACACTGAC	4	HKU4	177	1145	LOC106588971	zinc finger protein DPF3-like	GO:0003676,GO:0008270,GO:0071565	nucleic acid binding,zinc ion binding,nBAF complex
PB.211.1	Salmo_Salar	SS211.1	NC_027300.1	-	5553	11	full-splice_match	LOC106588908	XM_014178485.1	5563	11	multi-exon	20.0	ATGGCTGTTTTATAGTTATT	229	GiU1,GiU4,GiU7,HKU1	1122	3626	GSONMT00075495001	zinc finger FYVE domain-containing protein 1-like	GO:0003924,GO:0005525,GO:0008270	GTPase activity,GTP binding,zinc ion binding	EC:3.6.1.15	Nucleoside-triphosphate phosphatase
PB.212.1	Salmo_Salar	SS212.1	NC_027300.1	-	3955	11	full-splice_match	LOC106589077	XM_014178791.1	4035	11	multi-exon	30.0	AATATTTGTATGGAAGTGTT	597	GiU1,GiU4,GiU7,HKU1,HKU4,LiU7,SAV_Control	422	2515	LOC106589077	delta-like protein 4 isoform X1	GO:0005509,GO:0007219,GO:0007275,GO:0016021	calcium ion binding,Notch signaling pathway,multicellular organism development,integral component of membrane
PB.215.1	Salmo_Salar	SS215.1	NC_027300.1	-	4178	21	novel_not_in_catalog	LOC106589621	novel	4073	21	at_least_one_novel_splicesite	15.0	AAGCCCTTTGCCTCTGACTT	180	GiU1,GiU4,GiU7,HKU1,HKU4,HKU7,LiU1,LiU7,SAV_Control	129	3197	LOC106611059	apoptosis-resistant E3 ubiquitin protein ligase 1-like	GO:0004842,GO:0016021,GO:0016567,GO:0016874	ubiquitin-protein transferase activity,integral component of membrane,protein ubiquitination,ligase activity
PB.215.2	Salmo_Salar	SS215.2	NC_027300.1	-	4095	21	novel_not_in_catalog	LOC106589621	novel	4073	21	at_least_one_novel_splicesite	15.0	AAGCCCTTTGCCTCTGACTT	6	HKU1,HKU4	382	3114	LOC106589621	apoptosis-resistant E3 ubiquitin protein ligase 1-like	GO:0004842,GO:0016021,GO:0016567,GO:0016874	ubiquitin-protein transferase activity,integral component of membrane,protein ubiquitination,ligase activity
PB.216.1	Salmo_Salar	SS216.1	NC_027300.1	+	1073	8	full-splice_match	LOC106589732	XM_014180054.1	1096	8	multi-exon	25.0	AAATTGTCTAGCTGCCCACT	53	GiU1,GiU7,HKU1,HKU4,HKU7,SAV_Challenge,SAV_Control	67	660	CN111	rRNA-processing protein FCF1 homolog	GO:0032040	small-subunit processome
PB.216.2	Salmo_Salar	SS216.2	NC_027300.1	+	1031	7	novel_in_catalog	LOC106589732	novel	1096	8	intron_retention	50.0	AAAGAATAGTCAAATGCATC	2	HKU1	61	519	CN111	rRNA-processing protein FCF1 homolog	GO:0032040	small-subunit processome
PB.218.1	Salmo_Salar	SS218.1	NC_027300.1	-	1978	15	incomplete-splice_match	LOC106590001	XM_014180510.1	1732	16	3prime_fragment	5.0	CTTTTTGTTGTCTACTTTTT	1264	GiU1,GiU4,GiU7,HKU1,HKU4,HKU7,LiU1,LiU4,LiU7,SAV_Challenge,SAV_Control	69	1433	dlst	dihydrolipoyllysine-residue succinyltransferase component of 2-oxoglutarate dehydrogenase complex, mitochondrial-like isoform X1	GO:0004149,GO:0006099,GO:0045252	dihydrolipoyllysine-residue succinyltransferase activity,tricarboxylic acid cycle,oxoglutarate dehydrogenase complex	EC:2.3.1.61	Dihydrolipoyllysine-residue succinyltransferase
PB.218.2	Salmo_Salar	SS218.2	NC_027300.1	-	1953	14	novel_in_catalog	LOC106590001	novel	1732	16	combination_of_known_splicesites	5.0	TCCTTTTTGTTGTCTACTTT	13	GiU1,HKU1,HKU4,HKU7,LiU4	596	1411		---NA---	GO:0004149,GO:0006099,GO:0045252	dihydrolipoyllysine-residue succinyltransferase activity,tricarboxylic acid cycle,oxoglutarate dehydrogenase complex
PB.218.3	Salmo_Salar	SS218.3	NC_027300.1	-	1986	14	novel_not_in_catalog	LOC106590001	novel	1732	16	at_least_one_novel_splicesite	20.0	AAACTATCCTTTTTGTTGTC	29	GiU1,GiU7,HKU1,HKU7,LiU4	634	1449		---NA---	GO:0004149,GO:0006099,GO:0045252	dihydrolipoyllysine-residue succinyltransferase activity,tricarboxylic acid cycle,oxoglutarate dehydrogenase complex
PB.218.4	Salmo_Salar	SS218.4	NC_027300.1	-	1743	15	novel_not_in_catalog	LOC106590001	novel	1732	16	at_least_one_novel_splicesite	60.0	AAAAAAAAATATCTTATGTA	16	GiU1,GiU4,GiU7,LiU1,LiU4,LiU7	659	1474		---NA---	GO:0004149,GO:0006099,GO:0045252	dihydrolipoyllysine-residue succinyltransferase activity,tricarboxylic acid cycle,oxoglutarate dehydrogenase complex
PB.218.6	Salmo_Salar	SS218.6	NC_027300.1	-	1615	13	novel_in_catalog	LOC106590001	novel	1732	16	combination_of_known_splicesites	60.0	AAAAAAAAATATCTTATGTA	3	GiU7	82	1344	dlst	dihydrolipoyllysine-residue succinyltransferase component of 2-oxoglutarate dehydrogenase complex, mitochondrial-like isoform X1	GO:0004149,GO:0006099,GO:0045252	dihydrolipoyllysine-residue succinyltransferase activity,tricarboxylic acid cycle,oxoglutarate dehydrogenase complex	EC:2.3.1.61	Dihydrolipoyllysine-residue succinyltransferase
PB.219.1	Salmo_Salar	SS219.1	NC_027300.1	+	3416	7	full-splice_match	LOC106590795	XM_014181986.1	2665	7	multi-exon	20.0	TATTAATGGTCTTGCTTGCA	655	GiU1,GiU4,GiU7,LiU4,LiU7	481	1710	LOC106590795	transforming growth factor beta-3 proprotein	GO:0005160,GO:0005615,GO:0007165,GO:0008083,GO:0051781	transforming growth factor beta receptor binding,extracellular space,signal transduction,growth factor activity,positive regulation of cell division
PB.219.2	Salmo_Salar	SS219.2	NC_027300.1	+	2269	4	novel_in_catalog	LOC106590795	novel	2665	7	combination_of_known_splicesites	35.0	AACAGATGTATATATTTTTT	5	GiU1,LiU7	481	1308		---NA---	GO:0005160,GO:0005615,GO:0008083	transforming growth factor beta receptor binding,extracellular space,growth factor activity
PB.220.1	Salmo_Salar	SS220.1	NC_027300.1	+	1163	5	full-splice_match	LOC106591002	XM_014182259.1	1239	5	multi-exon	75.0	TAAAAAAAAACAAAAAACTT	108	GiU1,GiU4,GiU7,LiU1,LiU7,SAV_Control	186	617	ERG28	Probable ergosterol biosynthetic protein 28	GO:0016021	integral component of membrane
PB.220.2	Salmo_Salar	SS220.2	NC_027300.1	+	1180	5	novel_not_in_catalog	LOC106591002	novel	1249	5	intron_retention	75.0	AAAAAAAAACAAAAAACTTT	2	LiU1	87	659	ERG28	Probable ergosterol biosynthetic protein 28	GO:0016021,GO:0030674	integral component of membrane,protein-macromolecule adaptor activity
PB.220.4	Salmo_Salar	SS220.4	NC_027300.1	+	1117	6	novel_not_in_catalog	LOC106591002	novel	1239	5	at_least_one_novel_splicesite	75.0	TAAAAAAAAACAAAAAACTT	21	GiU1,LiU1	179	610	ERG28	Probable ergosterol biosynthetic protein 28	GO:0016021	integral component of membrane
PB.220.5	Salmo_Salar	SS220.5	NC_027300.1	+	1097	5	novel_not_in_catalog	LOC106591002	novel	1239	5	intron_retention	75.0	AAAAAAAAACAAAAAACTTT	2	LiU7	120	551	ERG28	Probable ergosterol biosynthetic protein 28	GO:0016021	integral component of membrane
PB.222.2	Salmo_Salar	SS222.2	NC_027300.1	+	1118	5	full-splice_match	LOC106591465	XM_014182702.1	1168	5	multi-exon	10.0	CATTTTGGGTGTCTATTTTG	47	GiU1,GiU4,GiU7,HKU1,HKU7	62	685	TMEDA	transmembrane emp24 domain-containing protein 10-like	GO:0016021	integral component of membrane
PB.223.1	Salmo_Salar	SS223.1	NC_027300.1	-	5120	23	full-splice_match	nek9	XM_014182743.1	5118	23	multi-exon	30.0	TTTGGTCTAATGAATTCAAT	1751	GiU1,GiU4,GiU7,HKU1,HKU4,HKU7,LiU1,LiU4,LiU7,SAV_Challenge,SAV_Control	452	3331	nek9	serine/threonine-protein kinase Nek9	GO:0004672,GO:0005524,GO:0006468	protein kinase activity,ATP binding,protein phosphorylation
PB.223.8	Salmo_Salar	SS223.8	NC_027300.1	-	5027	23	novel_not_in_catalog	nek9	novel	5118	23	at_least_one_novel_splicesite	70.0	AAAAATAAAACACACAAACC	2	GiU4	434	2410		---NA---	GO:0004672,GO:0005524,GO:0006468	protein kinase activity,ATP binding,protein phosphorylation
PB.223.9	Salmo_Salar	SS223.9	NC_027300.1	-	4903	21	novel_in_catalog	nek9	novel	5118	23	combination_of_known_splicesites	70.0	AAAAATAAAACACACAAACC	9	GiU4,GiU7,HKU1	435	3137	NEK9	serine/threonine-protein kinase Nek9	GO:0004672,GO:0005524,GO:0006468	protein kinase activity,ATP binding,protein phosphorylation
PB.224.1	Salmo_Salar	SS224.1	NC_027300.1	-	2254	13	full-splice_match	LOC106591546	XM_014182805.1	2644	13	multi-exon	30.0	TAGTTACATTTGATTCCAAT	19	GiU1,HKU4,HKU7	101	1618	LOC106591546	tetratricopeptide repeat protein 8-like isoform X2	GO:0005515,GO:0034464,GO:1905515	protein binding,BBSome,non-motile cilium assembly
PB.225.1	Salmo_Salar	SS225.1	NC_027300.1	-	1004	4	full-splice_match	LOC106591720	XM_014182946.1	1046	4	multi-exon	30.0	TATTTGTCTTGGAATCAAAT	71	GiU1,GiU4,GiU7,HKU1,HKU7,LiU7,SAV_Control	78	563	ISAM2	iron-sulfur cluster assembly 2 homolog, mitochondrial-like	GO:0005198,GO:0051536,GO:0097428	structural molecule activity,iron-sulfur cluster binding,protein maturation by iron-sulfur cluster transfer
PB.226.1	Salmo_Salar	SS226.1	NC_027300.1	+	1365	5	full-splice_match	npc2	NM_001140590.1	1368	5	multi-exon	55.00000000000001	AAAAGAAACATTGAACATTT	1106	GiU1,GiU4,GiU7,HKU4,HKU7,LiU1,LiU4,LiU7,SAV_Challenge,SAV_Control	61	513	NPC2	Epididymal secretory protein E1 precursor	GO:0032367	intracellular cholesterol transport
PB.226.2	Salmo_Salar	SS226.2	NC_027300.1	+	1946	3	novel_in_catalog	npc2	novel	1368	5	intron_retention	15.0	AGCATTTGTCATGTCCCTCT	6	GiU1,GiU7,LiU1	921	1325	NPC2	Epididymal secretory protein E1 precursor	GO:0032367	intracellular cholesterol transport
PB.226.3	Salmo_Salar	SS226.3	NC_027300.1	+	2139	2	novel_in_catalog	npc2	novel	1368	5	intron_retention	15.0	CAGCATTTGTCATGTCCCTC	4	GiU1	904	1353	SMAX5B_000402	Epididymal secretory protein E1 isoform 6	GO:0032367	intracellular cholesterol transport
PB.226.4	Salmo_Salar	SS226.4	NC_027300.1	+	1746	4	novel_in_catalog	npc2	novel	1368	5	intron_retention	15.0	AGCATTTGTCATGTCCCTCT	8	GiU1,HKU7	672	1124	NPC2	Epididymal secretory protein E1 precursor	GO:0032367	intracellular cholesterol transport
PB.227.2	Salmo_Salar	SS227.2	NC_027300.1	-	3569	2	incomplete-splice_match	gskip	XM_014183756.1	2674	3	intron_retention	30.0	AAAATGCTGAGGCATGTGTT	73	GiU4,HKU1,HKU4	1065	1460	GSONMT00075786001	GSK3B-interacting protein	GO:0060828	regulation of canonical Wnt signaling pathway
PB.227.3	Salmo_Salar	SS227.3	NC_027300.1	-	2891	3	full-splice_match	gskip	XM_014183628.1	2687	3	multi-exon	30.0	AAAATGCTGAGGCATGTGTT	899	GiU1,GiU4,GiU7,HKU1,HKU4,HKU7,LiU1,LiU4,LiU7,SAV_Challenge,SAV_Control	389	784	GSONMT00075786001	GSK3B-interacting protein	GO:0060828	regulation of canonical Wnt signaling pathway
PB.228.1	Salmo_Salar	SS228.1	NC_027300.1	+	7906	44	novel_in_catalog	atg2b	novel	7883	43	combination_of_known_junctions	30.0	AAATATCTTGCCTCTTGAGA	17	GiU1,HKU1,HKU7	300	6047	atg2b	autophagy-related protein 2 homolog B isoform X8	GO:0006914	autophagy
PB.228.2	Salmo_Salar	SS228.2	NC_027300.1	+	7846	43	full-splice_match	atg2b	XM_014183548.1	7883	43	multi-exon	25.0	GAAATATCTTGCCTCTTGAG	30	GiU1,GiU4,GiU7,HKU1,HKU7	293	6514	atg2b	autophagy-related protein 2 homolog B isoform X10	GO:0006914	autophagy
PB.228.3	Salmo_Salar	SS228.3	NC_027300.1	+	7024	39	novel_not_in_catalog	atg2b	novel	7889	43	at_least_one_novel_splicesite	25.0	TGAAATATCTTGCCTCTTGA	2	HKU1	391	5169	atg2b	autophagy-related protein 2 homolog B isoform X8	GO:0006914	autophagy
PB.228.4	Salmo_Salar	SS228.4	NC_027300.1	+	4953	26	novel_not_in_catalog	atg2b	novel	7898	43	at_least_one_novel_splicesite	25.0	ACTGAAATATCTTGCCTCTT	2	HKU1	48	3242		---NA---	GO:0006914	autophagy
PB.228.5	Salmo_Salar	SS228.5	NC_027300.1	+	4588	24	novel_not_in_catalog	atg2b	novel	7898	43	at_least_one_novel_splicesite	25.0	TGAAATATCTTGCCTCTTGA	2	HKU1	319	2982		---NA---	GO:0006914	autophagy
PB.229.1	Salmo_Salar	SS229.1	NC_027300.1	+	1202	7	full-splice_match	noxred1	XM_014183830.1	1220	7	multi-exon	40.0	ATTTTTTATCAGAGAAATTA	2	SAV_Control	49	1152		NADP-dependent oxidoreductase domain-containing protein 1 isoform X2
PB.230.1	Salmo_Salar	SS230.1	NC_027300.1	+	2143	6	novel_not_in_catalog	tmed8	novel	2300	6	at_least_one_novel_splicesite	20.0	ACATTTCTACAGCTCTGCCT	51	GiU1,GiU4,HKU1,HKU4,HKU7,LiU4	329	907		protein TMED8
PB.230.2	Salmo_Salar	SS230.2	NC_027300.1	+	2164	6	full-splice_match	tmed8	XM_014183957.1	2300	6	multi-exon	20.0	TGTTACATTTCTACAGCTCT	1192	GiU1,GiU4,GiU7,HKU1,HKU4,HKU7,LiU1,LiU4,LiU7,SAV_Challenge,SAV_Control	124	933		protein TMED8
PB.230.3	Salmo_Salar	SS230.3	NC_027300.1	+	2385	5	novel_in_catalog	tmed8	novel	2300	6	intron_retention	25.0	ATGTTACATTTCTACAGCTC	47	GiU1,GiU4,HKU1,HKU4,HKU7	607	1155		protein TMED8 isoform X1
PB.230.4	Salmo_Salar	SS230.4	NC_027300.1	+	2239	7	novel_not_in_catalog	tmed8	novel	2300	6	at_least_one_novel_splicesite	20.0	TTACATTTCTACAGCTCTGC	9	GiU1,HKU1	198	1007		protein TMED8
PB.231.2	Salmo_Salar	SS231.2	NC_027300.1	+	3887	16	fusion	aldh6a1_LOC106593296	novel	787	4	intron_retention	5.0	CATCTGTCTCTGTCTCCTGT	442	GiU1,GiU4,LiU1,LiU4,LiU7,SAV_Challenge,SAV_Control	1822	3339	MMSA	methylmalonate-semialdehyde dehydrogenase [acylating], mitochondrial isoform X1	GO:0004491,GO:0055114	methylmalonate-semialdehyde dehydrogenase (acylating) activity,oxidation-reduction process	EC:1.2.1.27	Methylmalonate-semialdehyde dehydrogenase (CoA acylating)
PB.231.4	Salmo_Salar	SS231.4	NC_027300.1	+	3652	18	fusion	aldh6a1_LOC106593296	novel	787	4	multi-exon	20.0	AACCCTTTATCGTCCATCTG	5	GiU1,GiU4	1604	3121	MMSA	methylmalonate-semialdehyde dehydrogenase [acylating], mitochondrial isoform X1	GO:0004491,GO:0055114	methylmalonate-semialdehyde dehydrogenase (acylating) activity,oxidation-reduction process	EC:1.2.1.27	Methylmalonate-semialdehyde dehydrogenase (CoA acylating)
PB.231.5	Salmo_Salar	SS231.5	NC_027300.1	+	3800	17	fusion	aldh6a1_LOC106593296	novel	787	4	intron_retention	5.0	CATCTGTCTCTGTCTCCTGT	7	GiU1	1738	3255	MMSA	methylmalonate-semialdehyde dehydrogenase [acylating], mitochondrial isoform X1	GO:0004491,GO:0055114	methylmalonate-semialdehyde dehydrogenase (acylating) activity,oxidation-reduction process	EC:1.2.1.27	Methylmalonate-semialdehyde dehydrogenase (CoA acylating)
PB.231.6	Salmo_Salar	SS231.6	NC_027300.1	+	2827	4	novel_not_in_catalog	LOC106593296	novel	787	4	intron_retention	35.0	ACATGTCACAGAATCCACTC	9	GiU1,GiU4,GiU7	291	554		---NA---
PB.231.7	Salmo_Salar	SS231.7	NC_027300.1	+	6085	15	fusion	aldh6a1_LOC106593296	novel	2228	12	intron_retention	30.0	AAATTGAACCCTTTATCGTC	7	GiU1,LiU4	4043	5560	MMSA	methylmalonate-semialdehyde dehydrogenase [acylating], mitochondrial isoform X1	GO:0004491,GO:0055114	methylmalonate-semialdehyde dehydrogenase (acylating) activity,oxidation-reduction process	EC:1.2.1.27	Methylmalonate-semialdehyde dehydrogenase (CoA acylating)
PB.231.9	Salmo_Salar	SS231.9	NC_027300.1	+	2469	4	novel_not_in_catalog	LOC106593296	novel	787	4	intron_retention	30.0	ATGTCACAGAATCCACTCTG	2	GiU4	70	315		---NA---
PB.231.10	Salmo_Salar	SS231.10	NC_027300.1	+	2316	13	novel_not_in_catalog	aldh6a1	novel	2224	12	at_least_one_novel_splicesite	20.0	GAACCCTTTATCGTCCATCT	2	SAV_Control	269	1786	MMSA	methylmalonate-semialdehyde dehydrogenase [acylating], mitochondrial isoform X1	GO:0004491,GO:0055114	methylmalonate-semialdehyde dehydrogenase (acylating) activity,oxidation-reduction process	EC:1.2.1.27	Methylmalonate-semialdehyde dehydrogenase (CoA acylating)
PB.231.11	Salmo_Salar	SS231.11	NC_027300.1	+	2667	11	novel_in_catalog	aldh6a1	novel	2224	12	intron_retention	5.0	CCATCTGTCTCTGTCTCCTG	3	LiU1	90	1142		---NA---	GO:0004491,GO:0055114	methylmalonate-semialdehyde dehydrogenase (acylating) activity,oxidation-reduction process
PB.231.12	Salmo_Salar	SS231.12	NC_027300.1	+	2196	12	full-splice_match	aldh6a1	XM_014184099.1	2224	12	multi-exon	5.0	CCATCTGTCTCTGTCTCCTG	4647	GiU1,GiU4,GiU7,HKU1,LiU1,LiU4,LiU7,SAV_Challenge,SAV_Control	80	1657	MMSA	methylmalonate-semialdehyde dehydrogenase [acylating], mitochondrial isoform X2	GO:0004491,GO:0055114	methylmalonate-semialdehyde dehydrogenase (acylating) activity,oxidation-reduction process	EC:1.2.1.27	Methylmalonate-semialdehyde dehydrogenase (CoA acylating)
PB.231.15	Salmo_Salar	SS231.15	NC_027300.1	+	2443	11	novel_in_catalog	aldh6a1	novel	2224	12	intron_retention	5.0	CATCTGTCTCTGTCTCCTGT	2	LiU1	694	1899	MMSA	methylmalonate-semialdehyde dehydrogenase [acylating], mitochondrial isoform X2	GO:0004491,GO:0055114	methylmalonate-semialdehyde dehydrogenase (acylating) activity,oxidation-reduction process	EC:1.2.1.27	Methylmalonate-semialdehyde dehydrogenase (CoA acylating)
PB.231.16	Salmo_Salar	SS231.16	NC_027300.1	+	2268	12	novel_not_in_catalog	aldh6a1	novel	2228	12	at_least_one_novel_splicesite	5.0	CATCTGTCTCTGTCTCCTGT	2	LiU1	81	1001		---NA---	GO:0004491,GO:0055114	methylmalonate-semialdehyde dehydrogenase (acylating) activity,oxidation-reduction process
PB.231.17	Salmo_Salar	SS231.17	NC_027300.1	+	2174	11	novel_not_in_catalog	aldh6a1	novel	2228	12	at_least_one_novel_splicesite	5.0	CATCTGTCTCTGTCTCCTGT	135	GiU1,LiU1,LiU4,LiU7,SAV_Control	80	1630	MMSA	methylmalonate-semialdehyde dehydrogenase [acylating], mitochondrial isoform X1	GO:0004491,GO:0055114	methylmalonate-semialdehyde dehydrogenase (acylating) activity,oxidation-reduction process	EC:1.2.1.27	Methylmalonate-semialdehyde dehydrogenase (CoA acylating)
PB.231.18	Salmo_Salar	SS231.18	NC_027300.1	+	2070	10	novel_in_catalog	aldh6a1	novel	2228	12	combination_of_known_splicesites	20.0	AACCCTTTATCGTCCATCTG	3	LiU1	80	1540	MMSA	methylmalonate-semialdehyde dehydrogenase [acylating], mitochondrial isoform X2	GO:0004491,GO:0055114	methylmalonate-semialdehyde dehydrogenase (acylating) activity,oxidation-reduction process	EC:1.2.1.27	Methylmalonate-semialdehyde dehydrogenase (CoA acylating)
PB.232.1	Salmo_Salar	SS232.1	NC_027300.1	-	849	9	incomplete-splice_match	gstz1	XM_014184489.1	1163	10	3prime_fragment	30.0	TTAAGACCATGTATTACTTG	33	GiU7,LiU1,LiU4,LiU7,SAV_Control	71	721	gstz1	maleylacetoacetate isomerase isoform X2	GO:0004364,GO:0005515,GO:0005737,GO:0009072,GO:0016853	glutathione transferase activity,protein binding,cytoplasm,aromatic amino acid family metabolic process,isomerase activity	EC:2.5.1.18	Glutathione transferase
PB.232.2	Salmo_Salar	SS232.2	NC_027300.1	-	1024	9	full-splice_match	gstz1	XM_014184433.1	1100	9	multi-exon	35.0	AAGACCATGTATTACTTGTA	5	LiU1,LiU7	233	895	gstz1	maleylacetoacetate isomerase isoform X1	GO:0004364,GO:0005515,GO:0005737,GO:0009072,GO:0016853	glutathione transferase activity,protein binding,cytoplasm,aromatic amino acid family metabolic process,isomerase activity	EC:2.5.1.18	Glutathione transferase
PB.233.1	Salmo_Salar	SS233.1	NC_027300.1	-	3458	23	full-splice_match	tmem63c	XM_014184710.1	6071	23	multi-exon	25.0	GAAAAAGGTGTCTTCTTGTT	2	HKU1	137	2638	LOC106611026	calcium permeable stress-gated cation channel 1	GO:0003094,GO:0016021	glomerular filtration,integral component of membrane
PB.234.1	Salmo_Salar	SS234.1	NC_027300.1	+	2930	6	incomplete-splice_match	LOC106593433	XM_014184801.1	4278	11	intron_retention	40.0	GAAGAGGAAATGTGAATGTG	23	GiU1,HKU1,HKU7	449	1186		---NA---
PB.234.2	Salmo_Salar	SS234.2	NC_027300.1	+	2996	7	novel_not_in_catalog	LOC106593433	novel	4278	11	intron_retention	40.0	AAGAGGAAATGTGAATGTGT	10	GiU1,HKU1,HKU4	434	985		unnamed protein product
PB.234.3	Salmo_Salar	SS234.3	NC_027300.1	+	3882	11	full-splice_match	LOC106593433	XM_014184801.1	4278	11	multi-exon	70.0	AAAATAAAAAACAAACATCT	30	GiU1,GiU4,GiU7,HKU1,HKU4	447	3863	LOC106579984	NLR family CARD domain-containing protein 3-like isoform X1	GO:0005515,GO:0005524	protein binding,ATP binding
PB.235.1	Salmo_Salar	SS235.1	NC_027300.1	+	2864	19	novel_not_in_catalog	LOC106593771	novel	4011	18	at_least_one_novel_splicesite	25.0	TTAATTAGTCTCATTTTCAT	2	HKU4	152	2278	A0A3P8ZQE3	exocyst complex component 5	GO:0000145,GO:0006887,GO:0007368,GO:0010842,GO:0032402,GO:0035845,GO:0043621,GO:0045494,GO:0048793,GO:0060271	exocyst,exocytosis,determination of left/right symmetry,retina layer formation,melanosome transport,photoreceptor cell outer segment organization,protein self-association,photoreceptor cell maintenance,pronephros development,cilium assembly
PB.236.1	Salmo_Salar	SS236.1	NC_027300.1	-	3957	6	full-splice_match	LOC106594164	XM_014185560.1	3987	6	multi-exon	45.0	AAAAACAAATGTTACTTGTC	584	GiU1,GiU4,GiU7,HKU1,HKU4,HKU7,LiU4,SAV_Control	260	1534	EPR50_G00204200	E3 ubiquitin-protein ligase pellino homolog 2	GO:0000209,GO:0008592,GO:0061630	protein polyubiquitination,regulation of Toll signaling pathway,ubiquitin protein ligase activity
PB.236.3	Salmo_Salar	SS236.3	NC_027300.1	-	4078	7	novel_not_in_catalog	LOC106594164	novel	3987	6	at_least_one_novel_splicesite	45.0	AAAAACAAATGTTACTTGTC	2	GiU7	682	1656	GSONMT00016059001	E3 ubiquitin-protein ligase pellino homolog 2	GO:0000209,GO:0008592,GO:0061630	protein polyubiquitination,regulation of Toll signaling pathway,ubiquitin protein ligase activity
PB.236.4	Salmo_Salar	SS236.4	NC_027300.1	-	3991	7	novel_not_in_catalog	LOC106594164	novel	3987	6	at_least_one_novel_splicesite	45.0	AAAAACAAATGTTACTTGTC	4	GiU7	594	1568	GSONMT00016059001	E3 ubiquitin-protein ligase pellino homolog 2	GO:0000209,GO:0008592,GO:0061630	protein polyubiquitination,regulation of Toll signaling pathway,ubiquitin protein ligase activity
PB.237.1	Salmo_Salar	SS237.1	NC_027300.1	-	4793	33	novel_in_catalog	LOC106594233	novel	4884	34	combination_of_known_junctions	10.0	GCTTAGTGTCCTGTGTTTAG	543	GiU1,GiU4,GiU7,HKU1,HKU4,HKU7,LiU7,SAV_Challenge,SAV_Control	212	3790	LOC106594233	kinectin-like isoform X1	GO:0007018,GO:0015031,GO:0019894,GO:0030176	microtubule-based movement,protein transport,kinesin binding,integral component of endoplasmic reticulum membrane
PB.237.9	Salmo_Salar	SS237.9	NC_027300.1	-	4798	34	novel_in_catalog	LOC106594233	novel	4896	34	combination_of_known_junctions	10.0	CTTAGTGTCCTGTGTTTAGT	651	GiU1,GiU4,GiU7,HKU1,HKU4,HKU7,LiU1,LiU4,LiU7,SAV_Challenge,SAV_Control	136	3795	LOC106594233	kinectin isoform X2	GO:0007018,GO:0015031,GO:0019894,GO:0030176	microtubule-based movement,protein transport,kinesin binding,integral component of endoplasmic reticulum membrane
PB.237.6	Salmo_Salar	SS237.6	NC_027300.1	-	4820	34	full-splice_match	LOC106594233	XM_014186017.1	4884	34	multi-exon	10.0	CTTAGTGTCCTGTGTTTAGT	217	GiU1,GiU4,GiU7,HKU1,HKU4,HKU7,SAV_Challenge,SAV_Control	151	3816	LOC106594233	kinectin-like isoform X1	GO:0007018,GO:0015031,GO:0019894,GO:0030176	microtubule-based movement,protein transport,kinesin binding,integral component of endoplasmic reticulum membrane
PB.237.4	Salmo_Salar	SS237.4	NC_027300.1	-	4888	35	full-splice_match	LOC106594233	XM_014185788.1	4970	35	multi-exon	10.0	CTTAGTGTCCTGTGTTTAGT	283	GiU1,GiU4,GiU7,HKU1,HKU4,HKU7,LiU1,LiU7,SAV_Challenge,SAV_Control	135	3884	LOC106594233	kinectin-like isoform X3	GO:0007018,GO:0015031,GO:0019894,GO:0030176	microtubule-based movement,protein transport,kinesin binding,integral component of endoplasmic reticulum membrane
PB.237.5	Salmo_Salar	SS237.5	NC_027300.1	-	4735	34	novel_not_in_catalog	LOC106594233	novel	4884	34	at_least_one_novel_splicesite	10.0	TGCTTAGTGTCCTGTGTTTA	13	GiU1,GiU7,HKU4,SAV_Control	106	3735	LOC106594233	kinectin-like isoform X1	GO:0007018,GO:0015031,GO:0019894,GO:0030176	microtubule-based movement,protein transport,kinesin binding,integral component of endoplasmic reticulum membrane
PB.237.16	Salmo_Salar	SS237.16	NC_027300.1	-	4703	33	novel_in_catalog	LOC106594233	novel	4898	34	combination_of_known_junctions	10.0	CTTAGTGTCCTGTGTTTAGT	7	GiU1,GiU4	106	3699	LOC106594233	kinectin-like isoform X1	GO:0007018,GO:0015031,GO:0019894,GO:0030176	microtubule-based movement,protein transport,kinesin binding,integral component of endoplasmic reticulum membrane
PB.237.17	Salmo_Salar	SS237.17	NC_027300.1	-	4653	33	novel_in_catalog	LOC106594233	novel	4970	35	combination_of_known_splicesites	10.0	CTTAGTGTCCTGTGTTTAGT	2	GiU4	98	3649	LOC106594233	kinectin isoform X2	GO:0007018,GO:0015031,GO:0019894,GO:0030176	microtubule-based movement,protein transport,kinesin binding,integral component of endoplasmic reticulum membrane
PB.237.18	Salmo_Salar	SS237.18	NC_027300.1	-	4547	33	novel_not_in_catalog	LOC106594233	novel	4970	35	at_least_one_novel_splicesite	10.0	CTTAGTGTCCTGTGTTTAGT	11	GiU1,GiU4,GiU7	116	3712	LOC106594233	kinectin isoform X2	GO:0007018,GO:0015031,GO:0019894,GO:0030176	microtubule-based movement,protein transport,kinesin binding,integral component of endoplasmic reticulum membrane
PB.237.26	Salmo_Salar	SS237.26	NC_027300.1	-	4847	35	novel_not_in_catalog	LOC106594233	novel	4984	35	at_least_one_novel_splicesite	10.0	CTTAGTGTCCTGTGTTTAGT	9	GiU1,GiU7,HKU1	107	3844	LOC106594233	kinectin isoform X1	GO:0007018,GO:0015031,GO:0019894,GO:0030176	microtubule-based movement,protein transport,kinesin binding,integral component of endoplasmic reticulum membrane
PB.237.27	Salmo_Salar	SS237.27	NC_027300.1	-	4764	34	novel_not_in_catalog	LOC106594233	novel	4896	34	at_least_one_novel_splicesite	10.0	GCTTAGTGTCCTGTGTTTAG	14	GiU1,GiU4,HKU1,HKU4	131	2530		---NA---	GO:0007018,GO:0015031,GO:0019894,GO:0030176	microtubule-based movement,protein transport,kinesin binding,integral component of endoplasmic reticulum membrane
PB.237.39	Salmo_Salar	SS237.39	NC_027300.1	-	4786	34	novel_not_in_catalog	LOC106594233	novel	4896	34	at_least_one_novel_splicesite	10.0	GCTTAGTGTCCTGTGTTTAG	9	GiU7,HKU1	105	2501		---NA---	GO:0007018,GO:0015031,GO:0019894,GO:0030176	microtubule-based movement,protein transport,kinesin binding,integral component of endoplasmic reticulum membrane
PB.237.35	Salmo_Salar	SS237.35	NC_027300.1	-	4439	32	novel_not_in_catalog	LOC106594233	novel	4884	34	at_least_one_novel_splicesite	10.0	GCTTAGTGTCCTGTGTTTAG	7	GiU7,HKU1	93	3605	LOC106594233	kinectin-like isoform X1	GO:0007018,GO:0015031,GO:0019894,GO:0030176	microtubule-based movement,protein transport,kinesin binding,integral component of endoplasmic reticulum membrane
PB.237.52	Salmo_Salar	SS237.52	NC_027300.1	-	4642	33	novel_not_in_catalog	LOC106594233	novel	4884	34	at_least_one_novel_splicesite	10.0	TGCTTAGTGTCCTGTGTTTA	6	HKU1	95	3640	LOC106594233	kinectin-like isoform X1	GO:0007018,GO:0015031,GO:0019894,GO:0030176	microtubule-based movement,protein transport,kinesin binding,integral component of endoplasmic reticulum membrane
PB.238.1	Salmo_Salar	SS238.1	NC_027300.1	+	1245	4	full-splice_match	vcpkmt	XM_014169948.1	1280	4	multi-exon	30.0	ATACTAAGTTGTGTCAAGTT	3	SAV_Control	29	616	DPX16_19432	protein-lysine methyltransferase METTL21D	GO:0008168,GO:0032259	methyltransferase activity,methylation
PB.239.1	Salmo_Salar	SS239.1	NC_027300.1	-	1481	2	full-splice_match	arf6	XM_014186091.1	4256	2	multi-exon	30.0	ATTTATTTTGATTACTATGA	98	GiU4,GiU7,HKU1,HKU4,HKU7,LiU1,LiU4,SAV_Challenge,SAV_Control	850	1380	ARF6	ADP-ribosylation factor 6	GO:0003924,GO:0005525,GO:0005829,GO:0005938,GO:0006886,GO:0030139,GO:0030838,GO:0030866,GO:0031527,GO:0031996,GO:0032154,GO:0032456,GO:0032587,GO:0033028,GO:0035020,GO:0035622,GO:0036010,GO:0047485,GO:0050714,GO:0051489,GO:0051549,GO:0055038,GO:0055113,GO:0060998,GO:0090162,GO:0090543,GO:0097178,GO:0097284,GO:0120183,GO:1903078,GO:2000009	GTPase activity,GTP binding,cytosol,cell cortex,intracellular protein transport,endocytic vesicle,positive regulation of actin filament polymerization,cortical actin cytoskeleton organization,filopodium membrane,thioesterase binding,cleavage furrow,endocytic recycling,ruffle membrane,myeloid cell apoptotic process,regulation of Rac protein signal transduction,intrahepatic bile duct development,pr…	EC:3.6.1.15	Nucleoside-triphosphate phosphatase
PB.240.1	Salmo_Salar	SS240.1	NC_027300.1	+	3853	16	novel_in_catalog	LOC106595288	novel	3634	17	combination_of_known_junctions	30.0	ATTGAAATCTGTATTTTGAC	834	GiU1,GiU4,GiU7,HKU1,HKU4,HKU7,LiU1,LiU4,LiU7,SAV_Challenge,SAV_Control	30	1988	LOC106595288	60 kDa lysophospholipase-like isoform X2	GO:0004067,GO:0005515,GO:0006520	asparaginase activity,protein binding,cellular amino acid metabolic process	EC:3.5.1.1	Asparaginase
PB.241.2	Salmo_Salar	SS241.2	NC_027300.1	+	2667	9	novel_in_catalog	LOC106596382	novel	2392	11	intron_retention	25.0	TGAAATCTTCTGGAATCTTC	10	HKU1,HKU4,LiU4	32	646		---NA---	GO:0004843,GO:0016579	thiol-dependent ubiquitin-specific protease activity,protein deubiquitination
PB.241.3	Salmo_Salar	SS241.3	NC_027300.1	+	2374	10	novel_in_catalog	LOC106596382	novel	2377	11	intron_retention	25.0	TGAAATCTTCTGGAATCTTC	6	GiU7,HKU1	670	1176		---NA---	GO:0004843,GO:0016579	thiol-dependent ubiquitin-specific protease activity,protein deubiquitination
PB.241.4	Salmo_Salar	SS241.4	NC_027300.1	+	2455	10	novel_in_catalog	LOC106596382	novel	2377	11	intron_retention	25.0	AAATCTTCTGGAATCTTCCT	10	GiU7,HKU4	32	646		---NA---	GO:0004843,GO:0016579	thiol-dependent ubiquitin-specific protease activity,protein deubiquitination
PB.241.5	Salmo_Salar	SS241.5	NC_027300.1	+	2292	11	full-splice_match	LOC106596382	XM_014187704.1	2392	11	multi-exon	25.0	GAAATCTTCTGGAATCTTCC	970	GiU1,GiU4,GiU7,HKU1,HKU4,HKU7,LiU1,LiU4,LiU7,SAV_Challenge,SAV_Control	32	1093	LOC106596382	ataxin-3-like isoform X1	GO:0004843,GO:0016579	thiol-dependent ubiquitin-specific protease activity,protein deubiquitination	EC:3.4.19,EC:3.4.19.12	Acting on peptide bonds (peptidases),Ubiquitinyl hydrolase 1
PB.241.6	Salmo_Salar	SS241.6	NC_027300.1	+	2200	12	novel_not_in_catalog	LOC106596382	novel	2377	11	at_least_one_novel_splicesite	25.0	TGAAATCTTCTGGAATCTTC	8	GiU1,LiU4	32	1147	LOC106596382	ataxin-3-like isoform X2	GO:0004843,GO:0016579	thiol-dependent ubiquitin-specific protease activity,protein deubiquitination	EC:3.4.19,EC:3.4.19.12	Acting on peptide bonds (peptidases),Ubiquitinyl hydrolase 1
PB.241.9	Salmo_Salar	SS241.9	NC_027300.1	+	2633	8	novel_in_catalog	LOC106596382	novel	2377	11	intron_retention	25.0	AAATCTTCTGGAATCTTCCT	4	GiU1	953	1432		---NA---	GO:0004843,GO:0016579	thiol-dependent ubiquitin-specific protease activity,protein deubiquitination
PB.242.1	Salmo_Salar	SS242.1	NC_027300.1	+	1358	5	full-splice_match	LOC106596263	XM_014187599.1	1584	5	multi-exon	15.0	CAACTGGTTTGGGGATCTTC	298	LiU4,LiU7	167	1273	LOC106596263	protein Z-dependent protease inhibitor-like	GO:0005615	extracellular space
PB.243.1	Salmo_Salar	SS243.1	NC_027300.1	-	1253	6	full-splice_match	otub2	NM_001146635.1	1217	6	multi-exon	40.0	CTAATTGAGACTACAATCAT	38	GiU1,HKU1,HKU7,SAV_Control	291	974	A0A3P8XWT4	Ubiquitin thioesterase OTUB2	GO:0016579,GO:0016787	protein deubiquitination,hydrolase activity
PB.244.1	Salmo_Salar	SS244.1	NC_027300.1	-	665	2	full-splice_match	LOC106599857	XR_001327598.1	683	2	multi-exon	5.0	TTGCATTGTTGTTTGTCTTT	19	GiU1,GiU4,GiU7	97	318	A0A3B1JUW1	cytochrome c oxidase subunit 8A, mitochondrial-like	GO:0004129,GO:0016021,GO:0022900,GO:1902600	cytochrome-c oxidase activity,integral component of membrane,electron transport chain,proton transmembrane transport	EC:1.9.3.1	Acting on a heme group of donors
PB.244.2	Salmo_Salar	SS244.2	NC_027300.1	-	723	2	novel_not_in_catalog	LOC106599857	novel	683	2	at_least_one_novel_splicesite	5.0	TTGCATTGTTGTTTGTCTTT	2	GiU7	75	377	OJAV_G00214070	cytochrome c oxidase subunit 8A, mitochondrial-like	GO:0004129,GO:0009987,GO:0016020	cytochrome-c oxidase activity,cellular process,membrane
PB.245.1	Salmo_Salar	SS245.1	NC_027300.1	-	1456	12	full-splice_match	LOC106597037	XM_014188298.1	1483	12	multi-exon	30.0	TAAAAGGTTCTTGAATGGGT	8	GiU1,GiU4	119	1333	LOC106597037	putative E3 ubiquitin-protein ligase UBR7	GO:0008270,GO:0016567,GO:0061630	zinc ion binding,protein ubiquitination,ubiquitin protein ligase activity
PB.246.1	Salmo_Salar	SS246.1	NC_027300.1	+	2053	11	full-splice_match	LOC106597151	XM_014188397.1	2080	11	multi-exon	30.0	CACACAGACACATTTCCTGC	52	GiU1,GiU4,GiU7,HKU1,HKU4,HKU7	430	1665	EH28_02128	inositol-tetrakisphosphate 1-kinase-like	GO:0000287,GO:0005524,GO:0016310,GO:0032957,GO:0047325,GO:0052725,GO:0052726	magnesium ion binding,ATP binding,phosphorylation,inositol trisphosphate metabolic process,inositol tetrakisphosphate 1-kinase activity,inositol-134-trisphosphate 6-kinase activity,inositol-134-trisphosphate 5-kinase activity	EC:2.7.1.134,EC:2.7.1.159	Inositol-tetrakisphosphate 1-kinase,Inositol-134-trisphosphate 5/6-kinase
PB.246.2	Salmo_Salar	SS246.2	NC_027300.1	+	2008	11	full-splice_match	LOC106597151	XM_014188432.1	2025	11	multi-exon	25.0	CATTTCCTGCATTTAAACTC	9	GiU1,GiU7	375	1610	EH28_02128	inositol-tetrakisphosphate 1-kinase-like	GO:0000287,GO:0005524,GO:0016310,GO:0032957,GO:0047325,GO:0052725,GO:0052726	magnesium ion binding,ATP binding,phosphorylation,inositol trisphosphate metabolic process,inositol tetrakisphosphate 1-kinase activity,inositol-134-trisphosphate 6-kinase activity,inositol-134-trisphosphate 5-kinase activity	EC:2.7.1.134,EC:2.7.1.159	Inositol-tetrakisphosphate 1-kinase,Inositol-134-trisphosphate 5/6-kinase
PB.247.1	Salmo_Salar	SS247.1	NC_027300.1	-	3694	14	novel_not_in_catalog	LOC106597351	novel	3255	14	at_least_one_novel_splicesite	5.0	AGGGCTCTTTTGTTCTTTCT	14	HKU1,HKU4,HKU7	158	2149	LOC106610996	serine/threonine-protein kinase PLK4-like	GO:0004674,GO:0005524,GO:0005814,GO:0006468,GO:0007099	protein serine/threonine kinase activity,ATP binding,centriole,protein phosphorylation,centriole replication
PB.247.5	Salmo_Salar	SS247.5	NC_027300.1	-	3225	14	full-splice_match	LOC106597351	XM_014188572.1	3255	14	multi-exon	10.0	GGTGGAGTTCAGGGCTCTTT	296	GiU7,HKU1,HKU4,HKU7	161	2929	LOC106610996	serine/threonine-protein kinase PLK4-like isoform X2	GO:0004674,GO:0005515,GO:0005524,GO:0005814,GO:0006468,GO:0007099	protein serine/threonine kinase activity,protein binding,ATP binding,centriole,protein phosphorylation,centriole replication
PB.247.4	Salmo_Salar	SS247.4	NC_027300.1	-	3794	13	novel_in_catalog	LOC106597351	novel	3255	14	intron_retention	10.0	GGTGGAGTTCAGGGCTCTTT	5	HKU4	178	2169	LOC106610996	serine/threonine-protein kinase PLK4-like	GO:0004674,GO:0005524,GO:0005814,GO:0006468,GO:0007099	protein serine/threonine kinase activity,ATP binding,centriole,protein phosphorylation,centriole replication
PB.248.1	Salmo_Salar	SS248.1	NC_027300.1	+	3283	7	full-splice_match	LOC106597482	XM_014188739.1	3322	7	multi-exon	25.0	ACACCATGGCTTATGTATTT	17	HKU1,HKU4	56	655	LOC106597482	receptor expression-enhancing protein 1 isoform X2	GO:0016021	integral component of membrane
PB.251.1	Salmo_Salar	SS251.1	NC_027300.1	+	2720	6	novel_in_catalog	LOC106598245	novel	2855	8	combination_of_known_splicesites	55.00000000000001	TAAAAGGACAGGCAAATAGA	15	GiU1,GiU7,LiU1,LiU4	374	1585	LOC106598245	fibroblast growth factor receptor-like 1	GO:0016021	integral component of membrane
PB.251.2	Salmo_Salar	SS251.2	NC_027300.1	+	2992	7	incomplete-splice_match	LOC106598245	XM_014189316.1	2873	8	3prime_fragment	55.00000000000001	AAAAGGACAGGCAAATAGAG	177	GiU1,GiU4,GiU7,LiU1,LiU4	372	1856	LOC106598245	fibroblast growth factor receptor-like 1	GO:0016021,GO:0046872	integral component of membrane,metal ion binding
PB.252.2	Salmo_Salar	SS252.2	NC_027300.1	-	3139	17	full-splice_match	LOC100195680	XM_014189239.1	3180	17	multi-exon	30.0	TACTAATCAAGATCTGTTGT	4956	GiU1,GiU4,GiU7,HKU1,HKU4,HKU7,LiU4,LiU7,SAV_Challenge,SAV_Control	127	2907	LOC100195680	transforming acidic coiled-coil-containing protein 3-like	GO:0007052	mitotic spindle organization
PB.252.3	Salmo_Salar	SS252.3	NC_027300.1	-	3624	14	novel_in_catalog	LOC100195680	novel	3180	17	intron_retention	15.0	AGATCTGTTGTAGCTCCTTG	6	GiU4,HKU1	338	2449	LOC100195680	transforming acidic coiled-coil-containing protein 3-like	GO:0007052	mitotic spindle organization
PB.252.4	Salmo_Salar	SS252.4	NC_027300.1	-	3208	16	novel_in_catalog	LOC100195680	novel	3180	17	intron_retention	20.0	AAGATCTGTTGTAGCTCCTT	64	GiU1,GiU4,GiU7,HKU1,HKU4,HKU7	338	2962	LOC100195680	transforming acidic coiled-coil-containing protein 3-like	GO:0007052	mitotic spindle organization
PB.252.5	Salmo_Salar	SS252.5	NC_027300.1	-	2632	18	novel_not_in_catalog	LOC100195680	novel	3180	17	at_least_one_novel_splicesite	20.0	AAGATCTGTTGTAGCTCCTT	2	HKU1	121	2382	GSONMT00076704001	transforming acidic coiled-coil-containing protein 3-like isoform X1	GO:0007052	mitotic spindle organization
PB.252.8	Salmo_Salar	SS252.8	NC_027300.1	-	3041	17	novel_not_in_catalog	LOC100195680	novel	3174	17	at_least_one_novel_splicesite	20.0	AAGATCTGTTGTAGCTCCTT	37	GiU1,HKU1,HKU4,HKU7	2153	2797		---NA---	GO:0007052	mitotic spindle organization
PB.252.9	Salmo_Salar	SS252.9	NC_027300.1	-	3550	15	novel_in_catalog	LOC100195680	novel	3180	17	intron_retention	20.0	AAGATCTGTTGTAGCTCCTT	14	HKU1,HKU4	338	2698	LOC100195680	transforming acidic coiled-coil-containing protein 3-like	GO:0007052	mitotic spindle organization
PB.252.10	Salmo_Salar	SS252.10	NC_027300.1	-	3384	16	novel_not_in_catalog	LOC100195680	novel	3174	17	intron_retention	20.0	AAGATCTGTTGTAGCTCCTT	4	GiU4,HKU4	2148	2528		---NA---	GO:0007052	mitotic spindle organization
PB.252.11	Salmo_Salar	SS252.11	NC_027300.1	-	3609	15	novel_in_catalog	LOC100195680	novel	3180	17	intron_retention	20.0	AAGATCTGTTGTAGCTCCTT	23	HKU1,HKU4,HKU7	1848	2753		---NA---	GO:0007052	mitotic spindle organization
PB.252.12	Salmo_Salar	SS252.12	NC_027300.1	-	3457	16	novel_in_catalog	LOC100195680	novel	3180	17	intron_retention	25.0	ATCAAGATCTGTTGTAGCTC	128	GiU1,GiU4,GiU7,HKU1,HKU4,HKU7,LiU1	338	2608	LOC100195680	transforming acidic coiled-coil-containing protein 3-like	GO:0007052	mitotic spindle organization
PB.252.13	Salmo_Salar	SS252.13	NC_027300.1	-	3267	16	novel_in_catalog	LOC100195680	novel	3180	17	intron_retention	20.0	AAGATCTGTTGTAGCTCCTT	38	HKU1,HKU4,HKU7	1852	3021	GSONMT00015936001	unnamed protein product	GO:0007052	mitotic spindle organization
PB.252.15	Salmo_Salar	SS252.15	NC_027300.1	-	2997	16	novel_in_catalog	LOC100195680	novel	3174	17	combination_of_known_splicesites	20.0	AAGATCTGTTGTAGCTCCTT	2	HKU7	1840	2748		---NA---	GO:0007052	mitotic spindle organization
PB.252.18	Salmo_Salar	SS252.18	NC_027300.1	-	3638	14	novel_in_catalog	LOC100195680	novel	3180	17	intron_retention	20.0	AAGATCTGTTGTAGCTCCTT	2	GiU4	338	2515	LOC100195680	transforming acidic coiled-coil-containing protein 3-like	GO:0007052	mitotic spindle organization
PB.252.19	Salmo_Salar	SS252.19	NC_027300.1	-	3283	15	novel_in_catalog	LOC100195680	novel	3180	17	intron_retention	20.0	AAGATCTGTTGTAGCTCCTT	4	GiU4,HKU1	2530	3033		---NA---	GO:0007052	mitotic spindle organization
PB.252.20	Salmo_Salar	SS252.20	NC_027300.1	-	3211	16	novel_in_catalog	LOC100195680	novel	3180	17	intron_retention	20.0	AAGATCTGTTGTAGCTCCTT	5	GiU4,HKU1	2459	2962		---NA---	GO:0007052	mitotic spindle organization
PB.252.21	Salmo_Salar	SS252.21	NC_027300.1	-	3548	15	novel_in_catalog	LOC100195680	novel	3180	17	intron_retention	20.0	AAGATCTGTTGTAGCTCCTT	3	GiU7	338	2428	LOC100195680	transforming acidic coiled-coil-containing protein 3-like	GO:0007052	mitotic spindle organization
PB.252.30	Salmo_Salar	SS252.30	NC_027300.1	-	3640	17	novel_not_in_catalog	LOC100195680	novel	3180	17	at_least_one_novel_splicesite	20.0	AAGATCTGTTGTAGCTCCTT	49	GiU1,HKU1,HKU4,HKU7	616	3393	LOC100195680	transforming acidic coiled-coil-containing protein 3-like	GO:0007052	mitotic spindle organization
PB.252.25	Salmo_Salar	SS252.25	NC_027300.1	-	3591	15	novel_in_catalog	LOC100195680	novel	3180	17	intron_retention	20.0	AAGATCTGTTGTAGCTCCTT	6	GiU1,HKU1	338	2605	LOC100195680	transforming acidic coiled-coil-containing protein 3-like	GO:0007052	mitotic spindle organization
PB.252.26	Salmo_Salar	SS252.26	NC_027300.1	-	3296	15	novel_in_catalog	LOC100195680	novel	3180	17	intron_retention	20.0	AAGATCTGTTGTAGCTCCTT	3	HKU1	339	2516	LOC100195680	transforming acidic coiled-coil-containing protein 3-like	GO:0007052	mitotic spindle organization
PB.252.27	Salmo_Salar	SS252.27	NC_027300.1	-	3249	16	novel_in_catalog	LOC100195680	novel	3180	17	intron_retention	20.0	AAGATCTGTTGTAGCTCCTT	3	HKU1	338	2938	LOC100195680	transforming acidic coiled-coil-containing protein 3-like	GO:0007052	mitotic spindle organization
PB.252.32	Salmo_Salar	SS252.32	NC_027300.1	-	3695	14	novel_in_catalog	LOC100195680	novel	3180	17	intron_retention	30.0	AATCAAGATCTGTTGTAGCT	16	HKU4,HKU7	1853	2578		---NA---	GO:0007052	mitotic spindle organization
PB.252.33	Salmo_Salar	SS252.33	NC_027300.1	-	3437	15	novel_not_in_catalog	LOC100195680	novel	3174	17	intron_retention	30.0	TAATCAAGATCTGTTGTAGC	2	HKU1	308	2137		transforming acidic coiled-coil-containing protein 3-like isoform X3	GO:0007052	mitotic spindle organization
PB.252.35	Salmo_Salar	SS252.35	NC_027300.1	-	3000	13	novel_in_catalog	LOC100195680	novel	3174	17	intron_retention	45.0	AGGATCAAGAAGGAGGAGCA	4	HKU1	309	2324	LOC100195680	transforming acidic coiled-coil-containing protein 3-like	GO:0007052	mitotic spindle organization
PB.254.1	Salmo_Salar	SS254.1	NC_027300.1	-	3132	9	full-splice_match	LOC106598511	XM_014189566.1	3182	9	multi-exon	25.0	TTATGTTATAGTTTTTCAGA	18	GiU1,GiU4	199	2379	LOC106598511	reticulon-1-like isoform X1	GO:0005783,GO:0005789,GO:0016021	endoplasmic reticulum,endoplasmic reticulum membrane,integral component of membrane
PB.254.2	Salmo_Salar	SS254.2	NC_027300.1	-	1674	7	full-splice_match	LOC106598511	XM_014189592.1	1244	7	multi-exon	25.0	ATTATGTTATAGTTTTTCAG	4	HKU1	296	922	rtn1	reticulon-1-A-like isoform X2	GO:0005783,GO:0005789,GO:0016021	endoplasmic reticulum,endoplasmic reticulum membrane,integral component of membrane
PB.255.1	Salmo_Salar	SS255.1	NC_027300.1	+	4674	11	novel_not_in_catalog	LOC106598670	novel	4835	11	at_least_one_novel_splicesite	40.0	AAAGAAACCTGATACTCTGT	39	GiU1,GiU4,GiU7,HKU1,HKU4,HKU7,LiU4	2042	3880		---NA---	GO:0016021	integral component of membrane
PB.255.2	Salmo_Salar	SS255.2	NC_027300.1	+	5382	10	full-splice_match	LOC106598670	XM_014189689.1	5509	10	multi-exon	15.0	GATACTCTGTTGTTTACTGG	74	GiU1,GiU4,GiU7,HKU1,HKU4,HKU7,LiU4	923	4570	A0A3B5ATZ8	pecanex-like protein 4	GO:0016021	integral component of membrane
PB.255.3	Salmo_Salar	SS255.3	NC_027300.1	+	4816	11	full-splice_match	LOC106598670	XM_014189723.1	4954	11	multi-exon	40.0	CAAAGAAACCTGATACTCTG	6	GiU4,HKU1	376	4023	A0A3B5ATZ8	pecanex-like protein 4	GO:0016021	integral component of membrane
PB.255.4	Salmo_Salar	SS255.4	NC_027300.1	+	4688	11	full-splice_match	LOC106598670	XM_014189707.1	4835	11	multi-exon	40.0	AAAGAAACCTGATACTCTGT	78	GiU1,GiU4,GiU7,HKU1,HKU4,HKU7	248	3895	A0A3B5ATZ8	pecanex-like protein 4	GO:0016021	integral component of membrane
PB.255.5	Salmo_Salar	SS255.5	NC_027300.1	+	5490	9	novel_in_catalog	LOC106598670	novel	5509	10	intron_retention	40.0	CAAAGAAACCTGATACTCTG	8	GiU1,GiU4,HKU1	1743	4706	pcnx4	pecanex-like protein 4	GO:0016021	integral component of membrane
PB.256.1	Salmo_Salar	SS256.1	NC_027300.1	+	2167	6	full-splice_match	LOC106598722	XM_014189747.1	1977	6	multi-exon	35.0	AATTTTAATTTTCATATACT	160	GiU1,GiU7,HKU1,HKU4,HKU7,LiU7	353	1501	LOC106598722	protein phosphatase 1A isoform X1	GO:0000287,GO:0004722,GO:0006470,GO:0030145	magnesium ion binding,protein serine/threonine phosphatase activity,protein dephosphorylation,manganese ion binding	EC:3.1.3.16	Protein-serine/threonine phosphatase
PB.257.1	Salmo_Salar	SS257.1	NC_027300.1	+	1685	1	intergenic	novelGene_23	novel	NA	NA	mono-exon	15.0	GCATAGCTCTTCTCATTTCC	32	GiU1,GiU4,GiU7,HKU1,HKU4,HKU7,LiU4	635	793		---NA---
PB.258.1	Salmo_Salar	SS258.1	NC_027300.1	-	1387	2	full-splice_match	LOC106598867	XM_014189887.1	3241	2	multi-exon	30.0	AATTTGTTTAATGTGTATTA	10	GiU4,GiU7	165	1019	six1	homeobox protein SIX1	GO:0000976,GO:0003700,GO:0005634,GO:0045892	transcription regulatory region sequence-specific DNA binding,DNA-binding transcription factor activity,nucleus,negative regulation of transcription DNA-templated
PB.259.1	Salmo_Salar	SS259.1	NC_027300.1	-	4155	4	novel_not_in_catalog	LOC106598809	novel	4213	3	at_least_one_novel_splicesite	50.0	TAAAAATATGAAATTGTTAC	100	GiU1,GiU4,GiU7	152	2200	GSONMT00015956001	homeobox protein SIX4-like	GO:0005634,GO:0006355,GO:0043565	nucleus,regulation of transcription DNA-templated,sequence-specific DNA binding
PB.259.2	Salmo_Salar	SS259.2	NC_027300.1	-	4206	3	full-splice_match	LOC106598809	XM_014189823.1	4213	3	multi-exon	50.0	AAAAATATGAAATTGTTACT	51	GiU1,GiU4	154	2202	GSONMT00015956001	homeobox protein SIX4-like	GO:0005634,GO:0006355,GO:0043565	nucleus,regulation of transcription DNA-templated,sequence-specific DNA binding
PB.260.1	Salmo_Salar	SS260.1	NC_027300.1	-	2636	5	full-splice_match	trmt5	XM_014189867.1	1831	5	multi-exon	20.0	ATAACCTTTTCTGTCAGTCT	370	GiU1,GiU4,GiU7,HKU1,HKU4,HKU7,LiU1,SAV_Challenge,SAV_Control	37	1491	trmt5	tRNA (guanine(37)-N1)-methyltransferase isoform X1	GO:0005634,GO:0005759,GO:0030488,GO:0052906	nucleus,mitochondrial matrix,tRNA methylation,tRNA (guanine(37)-N(1))-methyltransferase activity	EC:2.1.1.228	tRNA (guanine(37)-N(1))-methyltransferase
PB.260.3	Salmo_Salar	SS260.3	NC_027300.1	-	1822	5	full-splice_match	trmt5	XM_014189852.1	1838	5	multi-exon	50.0	AAAAATGGCAACATGTACAT	29	GiU1,HKU1	36	1541	trmt5	tRNA (guanine(37)-N1)-methyltransferase isoform X2	GO:0005634,GO:0005759,GO:0030488,GO:0052906	nucleus,mitochondrial matrix,tRNA methylation,tRNA (guanine(37)-N(1))-methyltransferase activity	EC:2.1.1.228	tRNA (guanine(37)-N(1))-methyltransferase
PB.261.1	Salmo_Salar	SS261.1	NC_027300.1	+	4202	14	full-splice_match	LOC106598906	XM_014189932.1	3088	14	multi-exon	15.0	CAATTTTTTTTGTGTTCTAG	501	GiU1,GiU4,GiU7,HKU1,HKU4,HKU7,SAV_Challenge,SAV_Control	623	2659	LOC106598906	protein kinase C eta type	GO:0004698,GO:0005524,GO:0006468,GO:0035556,GO:0046872	calcium-dependent protein kinase C activity,ATP binding,protein phosphorylation,intracellular signal transduction,metal ion binding	EC:2.7.11.13	Protein kinase C
PB.261.2	Salmo_Salar	SS261.2	NC_027300.1	+	2754	13	novel_in_catalog	LOC106598906	novel	3088	14	combination_of_known_splicesites	20.0	AATGGGAATTGTGTGTGTCT	2	HKU1	687	2312	GSONMT00076683001	protein kinase C eta type-like	GO:0004698,GO:0005524,GO:0006468,GO:0035556,GO:0046872	calcium-dependent protein kinase C activity,ATP binding,protein phosphorylation,intracellular signal transduction,metal ion binding	EC:2.7.11.13	Protein kinase C
PB.262.1	Salmo_Salar	SS262.1	NC_027300.1	+	3593	14	full-splice_match	LOC106598919	XM_014189961.1	3581	14	multi-exon	15.0	ATCATAGCCTTGGTGGTTTT	3541	GiU1,GiU4,GiU7,HKU1,HKU4,HKU7,LiU1,LiU4,LiU7,SAV_Challenge,SAV_Control	357	2615	hif1a	hypoxia-inducible factor 1-alpha	GO:0003677,GO:0005737,GO:0016607,GO:0046983	DNA binding,cytoplasm,nuclear speck,protein dimerization activity
PB.262.2	Salmo_Salar	SS262.2	NC_027300.1	+	3417	14	novel_not_in_catalog	LOC106598919	novel	3581	14	at_least_one_novel_splicesite	35.0	AAAATGATCATAGCCTTGGT	92	GiU1,GiU7,HKU4,HKU7,LiU1,LiU4	365	2446	hif1a	hypoxia-inducible factor 1-alpha isoform X1	GO:0003677,GO:0005737,GO:0016607,GO:0046983	DNA binding,cytoplasm,nuclear speck,protein dimerization activity
PB.262.3	Salmo_Salar	SS262.3	NC_027300.1	+	3678	15	novel_not_in_catalog	LOC106598919	novel	3581	14	at_least_one_novel_splicesite	10.0	TCATAGCCTTGGTGGTTTTT	9	GiU4,HKU1	958	2700	hif1a	hypoxia-inducible factor 1-alpha isoform X1	GO:0003677,GO:0005737,GO:0016607,GO:0046983	DNA binding,cytoplasm,nuclear speck,protein dimerization activity
PB.263.2	Salmo_Salar	SS263.2	NC_027300.1	+	1876	10	full-splice_match	LOC106598946	XM_014189978.1	1927	10	multi-exon	10.0	AATGTTTGTGGTTTCTCCTT	49	GiU7,HKU1,HKU4	111	1151		snRNA-activating protein complex subunit 1-like
PB.264.1	Salmo_Salar	SS264.1	NC_027300.1	+	5977	7	full-splice_match	syt16	XM_014190050.1	6106	7	multi-exon	25.0	AAAACTGGCTGCCATCTGGT	89	GiU1,GiU4,GiU7	186	1823	syt16	synaptotagmin-16 isoform X3	GO:0006887,GO:0016021	exocytosis,integral component of membrane
PB.266.1	Salmo_Salar	SS266.1	NC_027300.1	+	6308	4	novel_not_in_catalog	sgpp1	novel	3630	3	at_least_one_novel_splicesite	15.0	ACTTAGTGTCTGTGTCACTT	362	GiU1,GiU4,GiU7,HKU1,HKU4,HKU7,LiU1,LiU4,LiU7,SAV_Challenge,SAV_Control	316	1824	D9C73_020264	sphingosine-1-phosphate phosphatase 1	GO:0016021	integral component of membrane
PB.266.3	Salmo_Salar	SS266.3	NC_027300.1	+	6201	3	novel_not_in_catalog	sgpp1	novel	3630	3	at_least_one_novel_splicesite	15.0	ACTTAGTGTCTGTGTCACTT	132	GiU1,GiU7,HKU7,LiU1,LiU4,LiU7	297	1715	D9C73_020264	sphingosine-1-phosphate phosphatase 1	GO:0016021	integral component of membrane
PB.267.1	Salmo_Salar	SS267.1	NC_027300.1	+	3308	14	full-splice_match	LOC106599033	XM_014190090.1	3317	14	multi-exon	35.0	ATAAAGCCCAGATGCTGGAT	1600	GiU1,GiU4,GiU7,HKU1,HKU4,HKU7,LiU1,LiU4,LiU7,SAV_Challenge,SAV_Control	413	1816	LOC106599033	serine/threonine-protein phosphatase 2A 56 kDa regulatory subunit epsilon isoform isoform X1	GO:0000159,GO:0007165,GO:0019888,GO:0043666	protein phosphatase type 2A complex,signal transduction,protein phosphatase regulator activity,regulation of phosphoprotein phosphatase activity
PB.267.2	Salmo_Salar	SS267.2	NC_027300.1	+	2068	14	novel_not_in_catalog	LOC106599033	novel	3317	14	at_least_one_novel_splicesite	80.0	AAAAAAAGGAAGAAAAAAAC	2	HKU7	411	1193		---NA---	GO:0000159,GO:0007165,GO:0019888	protein phosphatase type 2A complex,signal transduction,protein phosphatase regulator activity
PB.267.3	Salmo_Salar	SS267.3	NC_027300.1	+	3658	13	novel_in_catalog	LOC106599033	novel	3317	14	intron_retention	30.0	AAAGCCCAGATGCTGGATTG	89	GiU1,GiU4,GiU7,HKU1,HKU4,HKU7	1361	2164		---NA---	GO:0000159,GO:0007165,GO:0019888	protein phosphatase type 2A complex,signal transduction,protein phosphatase regulator activity
PB.268.1	Salmo_Salar	SS268.1	NC_027300.1	+	4525	19	incomplete-splice_match	LOC106599102	XM_014190196.1	27693	105	3prime_fragment	25.0	AGTCTGTGCTTATGTCAATA	14	GiU4,LiU1,LiU4,SAV_Challenge,SAV_Control	72	3215		---NA---	GO:0005515,GO:0016021	protein binding,integral component of membrane
PB.268.2	Salmo_Salar	SS268.2	NC_027300.1	+	4525	17	incomplete-splice_match	LOC106599102	XM_014190196.1	27693	105	3prime_fragment	20.0	TAGTCTGTGCTTATGTCAAT	30	LiU4	400	3216		---NA---	GO:0005515,GO:0016021	protein binding,integral component of membrane
PB.268.3	Salmo_Salar	SS268.3	NC_027300.1	+	3641	18	novel_not_in_catalog	LOC106599102	novel	27712	105	at_least_one_novel_splicesite	30.0	ACTACAGTGTACCTATGATT	2	LiU4	76	2988		---NA---	GO:0005515,GO:0016021	protein binding,integral component of membrane
PB.269.16	Salmo_Salar	SS269.16	NC_027300.1	-	3692	9	full-splice_match	LOC100846972	NM_001252366.1	2922	9	multi-exon	15.0	ACACCATTGTTTTCTCTTTG	2342	LiU1,LiU4,LiU7,SAV_Challenge,SAV_Control	782	2602	A0A3P8Y568	estrogen receptor beta-like isoform X1	GO:0004879,GO:0005634,GO:0006355,GO:0008270,GO:0030284,GO:0030520,GO:0042025,GO:0043565,GO:0043627,GO:1990239	nuclear receptor activity,nucleus,regulation of transcription DNA-templated,zinc ion binding,estrogen receptor activity,intracellular estrogen receptor signaling pathway,host cell nucleus,sequence-specific DNA binding,response to estrogen,steroid hormone binding
PB.269.4	Salmo_Salar	SS269.4	NC_027300.1	-	3247	12	novel_not_in_catalog	LOC100846972	novel	3601	11	at_least_one_novel_splicesite	15.0	ACACCATTGTTTTCTCTTTG	11	LiU1,LiU4	337	2157	A0A3P8Y568	estrogen receptor beta-like isoform X1	GO:0004879,GO:0005634,GO:0006355,GO:0008270,GO:0030284,GO:0030520,GO:0042025,GO:0043565,GO:0043627,GO:1990239	nuclear receptor activity,nucleus,regulation of transcription DNA-templated,zinc ion binding,estrogen receptor activity,intracellular estrogen receptor signaling pathway,host cell nucleus,sequence-specific DNA binding,response to estrogen,steroid hormone binding
PB.269.6	Salmo_Salar	SS269.6	NC_027300.1	-	2936	10	novel_not_in_catalog	LOC100846972	novel	3493	10	at_least_one_novel_splicesite	15.0	TACACCATTGTTTTCTCTTT	35	LiU1,LiU4,LiU7	159	1847	A0A3P8Y568	estrogen receptor beta-like isoform X1	GO:0004879,GO:0005634,GO:0006355,GO:0008270,GO:0030284,GO:0030520,GO:0042025,GO:0043565,GO:0043627,GO:1990239	nuclear receptor activity,nucleus,regulation of transcription DNA-templated,zinc ion binding,estrogen receptor activity,intracellular estrogen receptor signaling pathway,host cell nucleus,sequence-specific DNA binding,response to estrogen,steroid hormone binding
PB.269.7	Salmo_Salar	SS269.7	NC_027300.1	-	2843	11	novel_not_in_catalog	LOC100846972	novel	3601	11	at_least_one_novel_splicesite	15.0	ACACCATTGTTTTCTCTTTG	5	LiU1,LiU4	138	1958	A0A3P8Y568	estrogen receptor beta-like isoform X1	GO:0004879,GO:0005634,GO:0006355,GO:0008270,GO:0030284,GO:0030520,GO:0042025,GO:0043565,GO:0043627,GO:1990239	nuclear receptor activity,nucleus,regulation of transcription DNA-templated,zinc ion binding,estrogen receptor activity,intracellular estrogen receptor signaling pathway,host cell nucleus,sequence-specific DNA binding,response to estrogen,steroid hormone binding
PB.269.9	Salmo_Salar	SS269.9	NC_027300.1	-	3226	9	novel_in_catalog	LOC100846972	novel	3288	10	intron_retention	15.0	ACACCATTGTTTTCTCTTTG	6	LiU4,LiU7	243	2030	A0A3P8Y568	estrogen receptor beta-like isoform X1	GO:0004879,GO:0005634,GO:0006355,GO:0008270,GO:0030284,GO:0030520,GO:0042025,GO:0043565,GO:0043627,GO:1990239	nuclear receptor activity,nucleus,regulation of transcription DNA-templated,zinc ion binding,estrogen receptor activity,intracellular estrogen receptor signaling pathway,host cell nucleus,sequence-specific DNA binding,response to estrogen,steroid hormone binding
PB.269.10	Salmo_Salar	SS269.10	NC_027300.1	-	3113	9	novel_in_catalog	LOC100846972	novel	3493	10	intron_retention	15.0	ACACCATTGTTTTCTCTTTG	7	LiU4	131	1918	A0A3P8Y568	estrogen receptor beta-like isoform X1	GO:0004879,GO:0005634,GO:0006355,GO:0008270,GO:0030284,GO:0030520,GO:0042025,GO:0043565,GO:0043627,GO:1990239	nuclear receptor activity,nucleus,regulation of transcription DNA-templated,zinc ion binding,estrogen receptor activity,intracellular estrogen receptor signaling pathway,host cell nucleus,sequence-specific DNA binding,response to estrogen,steroid hormone binding
PB.269.11	Salmo_Salar	SS269.11	NC_027300.1	-	3019	10	novel_not_in_catalog	LOC100846972	novel	3288	10	at_least_one_novel_splicesite	15.0	ACACCATTGTTTTCTCTTTG	2	LiU4	242	1930	A0A3P8Y568	estrogen receptor beta-like isoform X1	GO:0004879,GO:0005634,GO:0006355,GO:0008270,GO:0030284,GO:0030520,GO:0042025,GO:0043565,GO:0043627,GO:1990239	nuclear receptor activity,nucleus,regulation of transcription DNA-templated,zinc ion binding,estrogen receptor activity,intracellular estrogen receptor signaling pathway,host cell nucleus,sequence-specific DNA binding,response to estrogen,steroid hormone binding
PB.269.12	Salmo_Salar	SS269.12	NC_027300.1	-	2925	9	novel_in_catalog	LOC100846972	novel	3493	10	combination_of_known_splicesites	15.0	TACACCATTGTTTTCTCTTT	8	LiU4,LiU7	134	1837	A0A3P8Y568	estrogen receptor beta-like isoform X1	GO:0004879,GO:0005634,GO:0006355,GO:0008270,GO:0009055,GO:0020037,GO:0030284,GO:0030520,GO:0042025,GO:0043565,GO:0043627,GO:1990239	nuclear receptor activity,nucleus,regulation of transcription DNA-templated,zinc ion binding,electron transfer activity,heme binding,estrogen receptor activity,intracellular estrogen receptor signaling pathway,host cell nucleus,sequence-specific DNA binding,response to estrogen,steroid hormone binding
PB.269.13	Salmo_Salar	SS269.13	NC_027300.1	-	2548	8	novel_in_catalog	LOC100846972	novel	3285	10	combination_of_known_splicesites	15.0	ACACCATTGTTTTCTCTTTG	18	LiU4,LiU7	227	1459		estrogen receptor beta-like isoform X2	GO:0003700,GO:0003707,GO:0005496,GO:0005634,GO:0006355,GO:0008270,GO:0042025,GO:0043565	DNA-binding transcription factor activity,steroid hormone receptor activity,steroid binding,nucleus,regulation of transcription DNA-templated,zinc ion binding,host cell nucleus,sequence-specific DNA binding
PB.269.14	Salmo_Salar	SS269.14	NC_027300.1	-	1991	5	novel_in_catalog	LOC100846972	novel	3285	10	combination_of_known_splicesites	15.0	ACACCATTGTTTTCTCTTTG	2	LiU4	320	901		---NA---	GO:0003677,GO:0003707,GO:0006355,GO:0042025	DNA binding,steroid hormone receptor activity,regulation of transcription DNA-templated,host cell nucleus
PB.269.19	Salmo_Salar	SS269.19	NC_027300.1	-	3061	7	novel_not_in_catalog	LOC100846972	novel	2922	9	at_least_one_novel_splicesite	15.0	TACACCATTGTTTTCTCTTT	2	LiU4	1085	1972		---NA---	GO:0003677,GO:0003707,GO:0004879,GO:0006355,GO:0042025	DNA binding,steroid hormone receptor activity,nuclear receptor activity,regulation of transcription DNA-templated,host cell nucleus
PB.269.20	Salmo_Salar	SS269.20	NC_027300.1	-	3018	11	novel_not_in_catalog	LOC100846972	novel	3601	11	at_least_one_novel_splicesite	15.0	TACACCATTGTTTTCTCTTT	3	LiU4	242	1930	A0A3P8Y568	estrogen receptor beta-like isoform X1	GO:0004879,GO:0005634,GO:0006355,GO:0008270,GO:0030284,GO:0030520,GO:0042025,GO:0043565,GO:0043627,GO:1990239	nuclear receptor activity,nucleus,regulation of transcription DNA-templated,zinc ion binding,estrogen receptor activity,intracellular estrogen receptor signaling pathway,host cell nucleus,sequence-specific DNA binding,response to estrogen,steroid hormone binding
PB.269.22	Salmo_Salar	SS269.22	NC_027300.1	-	1785	5	novel_in_catalog	LOC100846972	novel	3491	10	combination_of_known_splicesites	15.0	TACACCATTGTTTTCTCTTT	5	LiU7,SAV_Control	116	697		---NA---	GO:0003677,GO:0003707,GO:0006355,GO:0042025	DNA binding,steroid hormone receptor activity,regulation of transcription DNA-templated,host cell nucleus
PB.270.1	Salmo_Salar	SS270.1	NC_027300.1	-	5846	24	full-splice_match	LOC106599208	XM_014190333.1	5750	24	multi-exon	20.0	ATTTGATGTGTTTACACTTT	78	GiU1,GiU4,GiU7	233	3874	LOC106599208	protein jagged-2-like isoform X2	GO:0005112,GO:0005509,GO:0007219,GO:0007275,GO:0016021	Notch binding,calcium ion binding,Notch signaling pathway,multicellular organism development,integral component of membrane
PB.270.2	Salmo_Salar	SS270.2	NC_027300.1	-	5850	25	full-splice_match	LOC106599208	XM_014190331.1	5865	25	multi-exon	15.0	AATATCTTTGTTTTGTCCTC	22	GiU1,GiU4,GiU7,SAV_Control	236	3991	LOC106599208	protein jagged-2-like isoform X1	GO:0005112,GO:0005509,GO:0007219,GO:0007275,GO:0016021	Notch binding,calcium ion binding,Notch signaling pathway,multicellular organism development,integral component of membrane
PB.271.1	Salmo_Salar	SS271.1	NC_027300.1	+	2459	5	full-splice_match	LOC106599217	XM_014190342.1	2587	5	multi-exon	35.0	CAACAGCATTTGTCTGAAGA	40	GiU1,GiU4,GiU7,SAV_Challenge,SAV_Control	206	1825		BTB/POZ domain-containing protein 6-B-like isoform X2	GO:0005515	protein binding
PB.271.2	Salmo_Salar	SS271.2	NC_027300.1	+	2419	4	novel_in_catalog	LOC106599217	novel	2587	5	intron_retention	30.0	ACAGATGTTGCTGCTAATTA	32	GiU1,GiU4,GiU7,SAV_Challenge,SAV_Control	450	2054		BTB/POZ domain-containing protein 6-B-like isoform X1	GO:0005515	protein binding
PB.272.1	Salmo_Salar	SS272.1	NC_027300.1	-	4231	15	full-splice_match	klc1	XM_014171114.1	4271	15	multi-exon	15.0	TTTCTTAGTCCCTATCATTC	262	GiU1,GiU4,GiU7,HKU1,HKU7,LiU1,LiU4,SAV_Challenge	381	2198	klc1	kinesin light chain 1-like isoform X1	GO:0003777,GO:0005515,GO:0005871,GO:0005874	microtubule motor activity,protein binding,kinesin complex,microtubule	EC:3.6.1.15	Nucleoside-triphosphate phosphatase
PB.272.7	Salmo_Salar	SS272.7	NC_027300.1	-	4205	15	novel_in_catalog	klc1	novel	4312	16	combination_of_known_junctions	25.0	AAATATTTTTCTTAGTCCCT	31	GiU4,GiU7,HKU1,LiU4	391	2181	klc1	kinesin light chain 1-like isoform X3	GO:0003777,GO:0005515,GO:0005871,GO:0005874	microtubule motor activity,protein binding,kinesin complex,microtubule	EC:3.6.1.15	Nucleoside-triphosphate phosphatase
PB.272.11	Salmo_Salar	SS272.11	NC_027300.1	-	4360	17	novel_in_catalog	klc1	novel	4339	16	combination_of_known_junctions	15.0	TTTCTTAGTCCCTATCATTC	170	GiU1,GiU4,GiU7,HKU1,HKU4,HKU7	382	1482	LOC106610960	kinesin light chain 1 isoform X9	GO:0003777,GO:0005515,GO:0005871,GO:0005874	microtubule motor activity,protein binding,kinesin complex,microtubule	EC:3.6.1.15	Nucleoside-triphosphate phosphatase
PB.272.5	Salmo_Salar	SS272.5	NC_027300.1	-	4108	16	novel_not_in_catalog	klc1	novel	4339	16	at_least_one_novel_splicesite	15.0	TTTCTTAGTCCCTATCATTC	2	LiU4	382	2199	klc1	kinesin light chain 1-like isoform X1	GO:0003777,GO:0005515,GO:0005871,GO:0005874	microtubule motor activity,protein binding,kinesin complex,microtubule	EC:3.6.1.15	Nucleoside-triphosphate phosphatase
PB.272.6	Salmo_Salar	SS272.6	NC_027300.1	-	4290	16	novel_in_catalog	klc1	novel	4339	16	combination_of_known_junctions	15.0	TTTCTTAGTCCCTATCATTC	5	GiU1,GiU4	379	1479	LOC106610960	kinesin light chain 1 isoform X9	GO:0003777,GO:0005515,GO:0005871,GO:0005874	microtubule motor activity,protein binding,kinesin complex,microtubule	EC:3.6.1.15	Nucleoside-triphosphate phosphatase
PB.272.9	Salmo_Salar	SS272.9	NC_027300.1	-	3999	14	novel_in_catalog	klc1	novel	4271	15	combination_of_known_splicesites	15.0	TTTCTTAGTCCCTATCATTC	7	GiU1,GiU4	379	996		---NA---
PB.272.12	Salmo_Salar	SS272.12	NC_027300.1	-	4344	16	novel_not_in_catalog	klc1	novel	4339	16	at_least_one_novel_splicesite	15.0	TTTCTTAGTCCCTATCATTC	9	GiU1,GiU7	495	2312	klc1	kinesin light chain 1-like isoform X1	GO:0003777,GO:0005515,GO:0005871,GO:0005874	microtubule motor activity,protein binding,kinesin complex,microtubule	EC:3.6.1.15	Nucleoside-triphosphate phosphatase
PB.272.21	Salmo_Salar	SS272.21	NC_027300.1	-	3975	17	novel_not_in_catalog	klc1	novel	4339	16	at_least_one_novel_splicesite	25.0	AAATATTTTTCTTAGTCCCT	2	HKU1	188	2119	klc1	kinesin light chain 1-like isoform X1	GO:0003777,GO:0005515,GO:0005871,GO:0005874	microtubule motor activity,protein binding,kinesin complex,microtubule	EC:3.6.1.15	Nucleoside-triphosphate phosphatase
PB.272.22	Salmo_Salar	SS272.22	NC_027300.1	-	2878	15	novel_in_catalog	klc1	novel	2259	15	combination_of_known_junctions	15.0	ATCTGTTTGTTGACATTCTG	5	GiU1,HKU4	68	1858	klc1	kinesin light chain 1-like isoform X1	GO:0003777,GO:0005515,GO:0005871,GO:0005874	microtubule motor activity,protein binding,kinesin complex,microtubule	EC:3.6.1.15	Nucleoside-triphosphate phosphatase
PB.272.23	Salmo_Salar	SS272.23	NC_027300.1	-	3218	15	novel_not_in_catalog	klc1	novel	2259	15	at_least_one_novel_splicesite	25.0	AATGGCTACTGCATGCCTCA	31	HKU1,HKU4,HKU7	381	2429	klc1	kinesin light chain 1-like isoform X1	GO:0003777,GO:0005515,GO:0005871,GO:0005874	microtubule motor activity,protein binding,kinesin complex,microtubule	EC:3.6.1.15	Nucleoside-triphosphate phosphatase
PB.272.24	Salmo_Salar	SS272.24	NC_027300.1	-	2959	14	novel_in_catalog	klc1	novel	2259	15	combination_of_known_splicesites	15.0	ACTGCATGCCTCATCTGTTT	3	GiU1	379	996		---NA---
PB.272.25	Salmo_Salar	SS272.25	NC_027300.1	-	3191	15	full-splice_match	klc1	XM_014171202.1	2259	15	multi-exon	15.0	ACTGCATGCCTCATCTGTTT	7	HKU1,HKU7	381	2183	klc1	kinesin light chain 1-like isoform X1	GO:0003777,GO:0005515,GO:0005871,GO:0005874	microtubule motor activity,protein binding,kinesin complex,microtubule	EC:3.6.1.15	Nucleoside-triphosphate phosphatase
PB.272.26	Salmo_Salar	SS272.26	NC_027300.1	-	2894	15	novel_not_in_catalog	klc1	novel	2259	15	at_least_one_novel_splicesite	15.0	TACTGCATGCCTCATCTGTT	3	HKU1	63	2099	klc1	kinesin light chain 1-like isoform X1	GO:0003777,GO:0005515,GO:0005871,GO:0005874	microtubule motor activity,protein binding,kinesin complex,microtubule	EC:3.6.1.15	Nucleoside-triphosphate phosphatase
PB.273.1	Salmo_Salar	SS273.1	NC_027300.1	+	3826	3	novel_not_in_catalog	bag5	novel	3765	3	at_least_one_novel_splicesite	30.0	ATCTAGTTGTGTAAAGACCT	290	GiU1,GiU4,GiU7,HKU1,HKU4,HKU7,LiU1,LiU4,LiU7,SAV_Challenge	200	1612	bag5	BAG family molecular chaperone regulator 5-like isoform X2	GO:0051087	chaperone binding
PB.273.2	Salmo_Salar	SS273.2	NC_027300.1	+	3703	3	full-splice_match	bag5	XM_014190445.1	3765	3	multi-exon	30.0	ATCTAGTTGTGTAAAGACCT	85	GiU4,GiU7,HKU1,HKU7,LiU1,LiU4	86	1489	bag5	BAG family molecular chaperone regulator 5-like isoform X2	GO:0051087	chaperone binding
PB.273.3	Salmo_Salar	SS273.3	NC_027300.1	+	3752	3	full-splice_match	bag5	XM_014190457.1	3999	3	multi-exon	30.0	ATCTAGTTGTGTAAAGACCT	368	GiU1,GiU4,GiU7,HKU1,HKU4,HKU7,LiU4,LiU7,SAV_Control	195	1541	bag5	BAG family molecular chaperone regulator 5 isoform X3	GO:0051087	chaperone binding
PB.273.4	Salmo_Salar	SS273.4	NC_027300.1	+	3810	3	full-splice_match	bag5	XM_014190433.1	4766	3	multi-exon	30.0	ATCTAGTTGTGTAAAGACCT	299	GiU1,GiU4,GiU7,HKU1,HKU4,HKU7,LiU1,SAV_Challenge,SAV_Control	184	1596	bag5	BAG family molecular chaperone regulator 5-like isoform X1	GO:0051087	chaperone binding
PB.273.5	Salmo_Salar	SS273.5	NC_027300.1	+	3732	3	full-splice_match	bag5	XM_014190465.1	3803	3	multi-exon	30.0	ATCTAGTTGTGTAAAGACCT	6	GiU4,HKU1	172	1518	bag5	BAG family molecular chaperone regulator 5 isoform X3	GO:0051087	chaperone binding
PB.273.6	Salmo_Salar	SS273.6	NC_027300.1	+	3716	3	full-splice_match	bag5	XM_014190476.1	4115	3	multi-exon	30.0	ATCTAGTTGTGTAAAGACCT	9	GiU1,GiU7	157	1503	bag5	BAG family molecular chaperone regulator 5 isoform X3	GO:0051087	chaperone binding
PB.275.1	Salmo_Salar	SS275.1	NC_027300.1	-	1251	3	novel_not_in_catalog	trmt61a	novel	1192	9	intron_retention	15.0	CTTGCTTGTACTGTGATATG	4	HKU1,SAV_Control	241	597		---NA---	GO:0016429,GO:0030488,GO:0031515	tRNA (adenine-N1-)-methyltransferase activity,tRNA methylation,tRNA (m1A) methyltransferase complex
PB.276.1	Salmo_Salar	SS276.1	NC_027300.1	+	1630	8	full-splice_match	ckb	XM_014190693.1	1355	8	multi-exon	40.0	CATGACCAACTATATTCAAT	307	GiU1,GiU4,GiU7,HKU1,HKU4,HKU7,LiU7,SAV_Challenge,SAV_Control	109	1254	KCRT	Creatine kinase, testis isozyme	GO:0004111,GO:0005524,GO:0016310,GO:0046314	creatine kinase activity,ATP binding,phosphorylation,phosphocreatine biosynthetic process	EC:2.7.3.2	Creatine kinase
PB.277.2	Salmo_Salar	SS277.2	NC_027300.1	-	3238	18	full-splice_match	mark3	XM_014190542.1	3286	18	multi-exon	20.0	ACTCGGTATATTTTAGTTCT	13	GiU4,GiU7,HKU4	569	2845	mark3	MAP/microtubule affinity-regulating kinase 3 isoform X5	GO:0004674,GO:0005524,GO:0006468	protein serine/threonine kinase activity,ATP binding,protein phosphorylation
PB.277.3	Salmo_Salar	SS277.3	NC_027300.1	-	3247	18	novel_in_catalog	mark3	novel	3266	18	combination_of_known_junctions	35.0	ATATTTTAGTTCTAAATGAG	2	HKU1	557	2578	mark3	MAP/microtubule affinity-regulating kinase 3 isoform X12	GO:0004674,GO:0005524,GO:0006468	protein serine/threonine kinase activity,ATP binding,protein phosphorylation
PB.277.4	Salmo_Salar	SS277.4	NC_027300.1	-	3230	17	novel_in_catalog	mark3	novel	3286	18	combination_of_known_junctions	35.0	ATATTTTAGTTCTAAATGAG	149	GiU1,GiU4,GiU7,HKU1,HKU4,HKU7,LiU1,LiU4	581	2830	mark3	MAP/microtubule affinity-regulating kinase 3 isoform X5	GO:0004674,GO:0005524,GO:0006468	protein serine/threonine kinase activity,ATP binding,protein phosphorylation
PB.277.6	Salmo_Salar	SS277.6	NC_027300.1	-	3182	16	novel_in_catalog	mark3	novel	3286	18	combination_of_known_junctions	30.0	GGTATATTTTAGTTCTAAAT	25	GiU1,GiU4,GiU7,HKU1,HKU4,HKU7	581	2785	mark3	MAP/microtubule affinity-regulating kinase 3 isoform X5	GO:0004674,GO:0005524,GO:0006468	protein serine/threonine kinase activity,ATP binding,protein phosphorylation
PB.277.7	Salmo_Salar	SS277.7	NC_027300.1	-	3180	17	full-splice_match	mark3	XM_014190656.1	3219	17	multi-exon	20.0	TGACTCGGTATATTTTAGTT	51	GiU1,GiU4,GiU7,HKU1,HKU4,HKU7,SAV_Challenge	580	2790	mark3	MAP/microtubule affinity-regulating kinase 3 isoform X8	GO:0004674,GO:0005524,GO:0006468	protein serine/threonine kinase activity,ATP binding,protein phosphorylation
PB.277.8	Salmo_Salar	SS277.8	NC_027300.1	-	3145	16	full-splice_match	mark3	XM_014190604.1	3193	16	multi-exon	20.0	ACTCGGTATATTTTAGTTCT	7	GiU4,HKU4,HKU7	569	2752	mark3	MAP/microtubule affinity-regulating kinase 3 isoform X11	GO:0004674,GO:0005524,GO:0006468	protein serine/threonine kinase activity,ATP binding,protein phosphorylation
PB.277.9	Salmo_Salar	SS277.9	NC_027300.1	-	3229	18	full-splice_match	mark3	XM_014190571.1	3266	18	multi-exon	20.0	ACTCGGTATATTTTAGTTCT	6	GiU1,HKU7	582	2837	mark3	MAP/microtubule affinity-regulating kinase 3 isoform X8	GO:0004674,GO:0005524,GO:0006468	protein serine/threonine kinase activity,ATP binding,protein phosphorylation
PB.278.1	Salmo_Salar	SS278.1	NC_027300.1	-	2408	12	full-splice_match	eif5	XM_014190738.1	2462	12	multi-exon	25.0	AAAGGTTATTTCTCTGATTT	155	GiU1,GiU4,GiU7,HKU1,HKU4,HKU7,LiU1,LiU4,LiU7	475	1758	IF5	eukaryotic translation initiation factor 5	GO:0003743,GO:0005515,GO:0006413	translation initiation factor activity,protein binding,translational initiation
PB.278.2	Salmo_Salar	SS278.2	NC_027300.1	-	2218	11	full-splice_match	eif5	XM_014190748.1	2272	11	multi-exon	25.0	AAAGGTTATTTCTCTGATTT	404	GiU1,GiU4,GiU7,HKU1,HKU4,HKU7,LiU1,LiU4,LiU7,SAV_Challenge,SAV_Control	285	1568	IF5	eukaryotic translation initiation factor 5	GO:0003743,GO:0005515,GO:0006413	translation initiation factor activity,protein binding,translational initiation
PB.278.3	Salmo_Salar	SS278.3	NC_027300.1	-	2506	11	full-splice_match	eif5	XM_014190760.1	2370	11	multi-exon	30.0	AGAAAGGTTATTTCTCTGAT	221	GiU1,GiU4,GiU7,HKU1,HKU4,HKU7,LiU4,LiU7,SAV_Control	588	1871	IF5	eukaryotic translation initiation factor 5	GO:0003743,GO:0005515,GO:0006413	translation initiation factor activity,protein binding,translational initiation
PB.278.4	Salmo_Salar	SS278.4	NC_027300.1	-	2224	12	full-splice_match	eif5	XM_014190802.1	2280	12	multi-exon	35.0	ATACTCCCAGAAAGGTTATT	11	GiU1,GiU7,LiU4	301	1584	IF5	eukaryotic translation initiation factor 5	GO:0003743,GO:0005515,GO:0006413	translation initiation factor activity,protein binding,translational initiation
PB.278.5	Salmo_Salar	SS278.5	NC_027300.1	-	2436	11	full-splice_match	eif5	XM_014190789.1	2319	11	multi-exon	30.0	AGAAAGGTTATTTCTCTGAT	18	HKU1,HKU4,HKU7,SAV_Control	505	1788	IF5	eukaryotic translation initiation factor 5	GO:0003743,GO:0005515,GO:0006413	translation initiation factor activity,protein binding,translational initiation
PB.278.7	Salmo_Salar	SS278.7	NC_027300.1	-	2112	11	full-splice_match	eif5	XM_014190810.1	2189	11	multi-exon	25.0	CTCCCAGAAAGGTTATTTCT	4	HKU4,HKU7	186	1469	IF5	eukaryotic translation initiation factor 5	GO:0003743,GO:0005515,GO:0006413	translation initiation factor activity,protein binding,translational initiation
PB.278.8	Salmo_Salar	SS278.8	NC_027300.1	-	2852	10	novel_in_catalog	eif5	novel	2370	11	intron_retention	35.0	ATACTCCCAGAAAGGTTATT	2	HKU1	1211	2212	IF5	eukaryotic translation initiation factor 5	GO:0003743,GO:0005515,GO:0006413	translation initiation factor activity,protein binding,translational initiation
PB.278.9	Salmo_Salar	SS278.9	NC_027300.1	-	2276	10	novel_in_catalog	eif5	novel	2272	11	intron_retention	25.0	AACTGTATTTTGTTCCAATT	2	HKU1	1032	2033	IF5	eukaryotic translation initiation factor 5	GO:0003743,GO:0005515,GO:0006413	translation initiation factor activity,protein binding,translational initiation
PB.279.1	Salmo_Salar	SS279.1	NC_027300.1	-	4289	12	novel_in_catalog	tnfaip2	novel	2480	13	intron_retention	15.0	ATGTCTGTGAGGCACCTCTG	2034	GiU1,GiU4,GiU7,HKU1,HKU4,HKU7,SAV_Challenge,SAV_Control	95	2089	LOC106610954	tumor necrosis factor alpha-induced protein 2-like	GO:0000145,GO:0006887	exocyst,exocytosis
PB.279.2	Salmo_Salar	SS279.2	NC_027300.1	-	3054	11	novel_in_catalog	tnfaip2	novel	2480	13	intron_retention	25.0	AGAGGTGGGATTTTAATCTT	19	HKU1,HKU4	112	1689	LOC106610954	tumor necrosis factor alpha-induced protein 2-like	GO:0000145,GO:0006887	exocyst,exocytosis
PB.279.3	Salmo_Salar	SS279.3	NC_027300.1	-	2786	12	novel_not_in_catalog	tnfaip2	novel	2480	13	intron_retention	25.0	AGAGGTGGGATTTTAATCTT	19	GiU1,GiU7,HKU1,HKU4,HKU7	121	1974	LOC106610954	tumor necrosis factor alpha-induced protein 2-like	GO:0000145,GO:0006887	exocyst,exocytosis
PB.279.4	Salmo_Salar	SS279.4	NC_027300.1	-	2843	12	novel_not_in_catalog	tnfaip2	novel	2480	13	intron_retention	30.0	AGAGAGGTGGGATTTTAATC	30	HKU1,HKU4	71	2032	LOC106610954	tumor necrosis factor alpha-induced protein 2-like	GO:0000145,GO:0006887	exocyst,exocytosis
PB.279.5	Salmo_Salar	SS279.5	NC_027300.1	-	2865	12	novel_in_catalog	tnfaip2	novel	2480	13	intron_retention	30.0	AGAGAGGTGGGATTTTAATC	55	GiU1,GiU4,GiU7,HKU1,HKU4,HKU7	145	2055	LOC106610954	tumor necrosis factor alpha-induced protein 2-like	GO:0000145,GO:0006887	exocyst,exocytosis
PB.279.6	Salmo_Salar	SS279.6	NC_027300.1	-	2805	11	novel_in_catalog	tnfaip2	novel	2480	13	intron_retention	30.0	AGAGAGGTGGGATTTTAATC	4	HKU1	96	1226		---NA---	GO:0000145,GO:0006887	exocyst,exocytosis
PB.279.7	Salmo_Salar	SS279.7	NC_027300.1	-	2440	13	full-splice_match	tnfaip2	XM_014169495.1	2480	13	multi-exon	30.0	AGAGAGGTGGGATTTTAATC	16	HKU1,HKU4,HKU7	96	2114	LOC106610954	tumor necrosis factor alpha-induced protein 2-like	GO:0000145,GO:0006887	exocyst,exocytosis
PB.279.8	Salmo_Salar	SS279.8	NC_027300.1	-	3168	10	novel_in_catalog	tnfaip2	novel	2480	13	intron_retention	30.0	AGAGAGGTGGGATTTTAATC	5	HKU1	137	1240		---NA---	GO:0000145,GO:0006887	exocyst,exocytosis
PB.279.10	Salmo_Salar	SS279.10	NC_027300.1	-	2859	12	novel_not_in_catalog	tnfaip2	novel	2480	13	intron_retention	30.0	AGAGAGGTGGGATTTTAATC	4	HKU7	90	2048	LOC106610954	tumor necrosis factor alpha-induced protein 2-like	GO:0000145,GO:0006887	exocyst,exocytosis
PB.279.13	Salmo_Salar	SS279.13	NC_027300.1	-	3541	8	novel_in_catalog	tnfaip2	novel	2480	13	intron_retention	30.0	AGAGAGGTGGGATTTTAATC	2	HKU1	96	1235		---NA---	GO:0000145,GO:0006887	exocyst,exocytosis
PB.279.14	Salmo_Salar	SS279.14	NC_027300.1	-	3278	10	novel_in_catalog	tnfaip2	novel	2480	13	intron_retention	30.0	AGAGAGGTGGGATTTTAATC	4	HKU1	95	1672	LOC106610954	tumor necrosis factor alpha-induced protein 2-like	GO:0000145,GO:0006887	exocyst,exocytosis
PB.279.15	Salmo_Salar	SS279.15	NC_027300.1	-	3142	11	novel_in_catalog	tnfaip2	novel	2480	13	intron_retention	30.0	AGAGAGGTGGGATTTTAATC	6	HKU1	95	1981	LOC106610954	tumor necrosis factor alpha-induced protein 2-like	GO:0000145,GO:0006887	exocyst,exocytosis
PB.279.16	Salmo_Salar	SS279.16	NC_027300.1	-	3031	11	novel_in_catalog	tnfaip2	novel	2480	13	intron_retention	30.0	AGAGAGGTGGGATTTTAATC	5	HKU1	96	1235		---NA---	GO:0000145,GO:0006887	exocyst,exocytosis
PB.279.17	Salmo_Salar	SS279.17	NC_027300.1	-	3047	11	novel_in_catalog	tnfaip2	novel	2480	13	intron_retention	30.0	AGAGAGGTGGGATTTTAATC	3	HKU1	1176	2237		---NA---	GO:0000145,GO:0006887	exocyst,exocytosis
PB.279.18	Salmo_Salar	SS279.18	NC_027300.1	-	2955	11	novel_in_catalog	tnfaip2	novel	2480	13	intron_retention	30.0	AGAGAGGTGGGATTTTAATC	2	HKU1	98	1591	LOC106610954	tumor necrosis factor alpha-induced protein 2-like	GO:0000145,GO:0006887	exocyst,exocytosis
PB.279.21	Salmo_Salar	SS279.21	NC_027300.1	-	1400	3	novel_in_catalog	tnfaip2	novel	2480	13	intron_retention	35.0	AACATTGCCTTTAAATGTCA	2	HKU4	96	989		---NA---	GO:0000145,GO:0006887	exocyst,exocytosis
PB.281.1	Salmo_Salar	SS281.1	NC_027300.1	+	1707	4	novel_in_catalog	LOC106599591	novel	1226	6	intron_retention	25.0	ATTTATTGAGTTATTTATTC	2	HKU1	808	1152		---NA---
PB.281.3	Salmo_Salar	SS281.3	NC_027300.1	+	1393	6	full-splice_match	LOC106599591	XM_014190886.1	1226	6	multi-exon	25.0	ATTTATTGAGTTATTTATTC	5	HKU4,HKU7	440	1159		PREDICTED: uncharacterized protein LOC106599591
PB.282.1	Salmo_Salar	SS282.1	NC_027300.1	-	2557	2	full-splice_match	LOC106599634	XM_014190940.1	2416	2	multi-exon	80.0	AAAGAAGAAGAAAAAAAAAT	68	GiU1,GiU4,GiU7,HKU1,HKU4,HKU7,SAV_Challenge,SAV_Control	137	1048	LOC106610950	cell division cycle-associated protein 4-like	GO:0051301	cell division
PB.282.2	Salmo_Salar	SS282.2	NC_027300.1	-	2476	3	novel_in_catalog	LOC106599634	novel	2873	2	combination_of_known_junctions	25.0	AATTGTGTCATTTATTTTAT	13	GiU1,GiU7,HKU1,HKU4,HKU7	279	1190	LOC106610950	cell division cycle-associated protein 4-like	GO:0051301	cell division
PB.282.3	Salmo_Salar	SS282.3	NC_027300.1	-	2301	3	novel_not_in_catalog	LOC106599634	novel	2416	2	at_least_one_novel_splicesite	25.0	TAATTGTGTCATTTATTTTA	8	GiU1,HKU1,HKU7	165	1076	LOC106610950	cell division cycle-associated protein 4-like	GO:0051301	cell division
PB.283.1	Salmo_Salar	SS283.1	NC_027300.1	-	1459	8	full-splice_match	crls1	XM_014171545.1	1637	8	multi-exon	20.0	CCGTAGGTATCAACTCCTTG	38	GiU4,GiU7,HKU4,HKU7,LiU1,LiU4,LiU7	173	1249	CRLS1	cardiolipin synthase (CMP-forming)	GO:0008654,GO:0016020,GO:0016780	phospholipid biosynthetic process,membrane,phosphotransferase activity for other substituted phosphate groups
PB.283.2	Salmo_Salar	SS283.2	NC_027300.1	-	1567	7	full-splice_match	crls1	NM_001173887.1	2803	7	multi-exon	20.0	TCCCGCCGTAGGTATCAACT	254	GiU1,GiU4,GiU7,HKU1,HKU4,HKU7,LiU1,LiU4,LiU7,SAV_Challenge,SAV_Control	184	1362	CRLS1	cardiolipin synthase (CMP-forming)	GO:0008654,GO:0016020,GO:0016780	phospholipid biosynthetic process,membrane,phosphotransferase activity for other substituted phosphate groups
PB.284.1	Salmo_Salar	SS284.1	NC_027300.1	-	2900	18	novel_in_catalog	mcm8	novel	2795	20	intron_retention	35.0	AAATAATTGGTTGTGTATCA	4	HKU1	731	1708		---NA---	GO:0003677,GO:0005524,GO:0006270	DNA binding,ATP binding,DNA replication initiation
PB.284.3	Salmo_Salar	SS284.3	NC_027300.1	-	2951	18	novel_in_catalog	mcm8	novel	2795	20	intron_retention	35.0	AAATAATTGGTTGTGTATCA	6	HKU1,HKU4	247	1251		---NA---
PB.284.4	Salmo_Salar	SS284.4	NC_027300.1	-	2952	18	novel_in_catalog	mcm8	novel	2795	20	intron_retention	35.0	AAATAATTGGTTGTGTATCA	2	HKU1	237	1484		---NA---
PB.284.5	Salmo_Salar	SS284.5	NC_027300.1	-	2954	19	novel_not_in_catalog	mcm8	novel	2795	20	intron_retention	35.0	AAATAATTGGTTGTGTATCA	5	HKU1	222	1214		---NA---
PB.284.6	Salmo_Salar	SS284.6	NC_027300.1	-	2916	18	novel_in_catalog	mcm8	novel	2795	20	intron_retention	35.0	AAATAATTGGTTGTGTATCA	5	HKU1	221	1636		---NA---	GO:0003677,GO:0005524,GO:0006270	DNA binding,ATP binding,DNA replication initiation
PB.284.7	Salmo_Salar	SS284.7	NC_027300.1	-	2872	19	novel_in_catalog	mcm8	novel	2795	20	intron_retention	35.0	AAATAATTGGTTGTGTATCA	14	HKU1,HKU4,HKU7	1343	2818		---NA---	GO:0003677,GO:0005524,GO:0006270	DNA binding,ATP binding,DNA replication initiation
PB.284.8	Salmo_Salar	SS284.8	NC_027300.1	-	2827	19	novel_in_catalog	mcm8	novel	2795	20	intron_retention	35.0	AAATAATTGGTTGTGTATCA	13	HKU1,HKU4	730	2760	mcm8	DNA helicase MCM8 isoform X1	GO:0003677,GO:0004386,GO:0005524,GO:0006270	DNA binding,helicase activity,ATP binding,DNA replication initiation	EC:3.6.1.3,EC:3.6.1.15	Adenosinetriphosphatase,Nucleoside-triphosphate phosphatase
PB.284.9	Salmo_Salar	SS284.9	NC_027300.1	-	2832	19	novel_in_catalog	mcm8	novel	2795	20	intron_retention	35.0	AAATAATTGGTTGTGTATCA	49	GiU7,HKU1,HKU4,HKU7	225	1667		---NA---	GO:0003677,GO:0005524,GO:0006270	DNA binding,ATP binding,DNA replication initiation
PB.284.10	Salmo_Salar	SS284.10	NC_027300.1	-	2789	20	novel_not_in_catalog	mcm8	novel	2795	20	at_least_one_novel_splicesite	35.0	AAATAATTGGTTGTGTATCA	2	HKU1	223	2349	mcm8	DNA helicase MCM8 isoform X1	GO:0003677,GO:0004386,GO:0005524,GO:0006270	DNA binding,helicase activity,ATP binding,DNA replication initiation	EC:3.6.1.3,EC:3.6.1.15	Adenosinetriphosphatase,Nucleoside-triphosphate phosphatase
PB.284.11	Salmo_Salar	SS284.11	NC_027300.1	-	2801	19	novel_not_in_catalog	mcm8	novel	2795	20	intron_retention	35.0	AAATAATTGGTTGTGTATCA	2	HKU1	1813	2730		unnamed protein product	GO:0003677,GO:0005524,GO:0006270	DNA binding,ATP binding,DNA replication initiation
PB.284.12	Salmo_Salar	SS284.12	NC_027300.1	-	2842	19	novel_not_in_catalog	mcm8	novel	2795	20	intron_retention	35.0	AAATAATTGGTTGTGTATCA	2	HKU1	713	2389		DNA helicase MCM8 isoform X4	GO:0003677,GO:0005524,GO:0006270	DNA binding,ATP binding,DNA replication initiation
PB.284.13	Salmo_Salar	SS284.13	NC_027300.1	-	2713	19	novel_not_in_catalog	mcm8	novel	2795	20	intron_retention	35.0	AAATAATTGGTTGTGTATCA	2	HKU1	731	2647	mcm8	DNA helicase MCM8 isoform X1	GO:0003677,GO:0004386,GO:0005524,GO:0006270	DNA binding,helicase activity,ATP binding,DNA replication initiation	EC:3.6.1.3,EC:3.6.1.15	Adenosinetriphosphatase,Nucleoside-triphosphate phosphatase
PB.284.14	Salmo_Salar	SS284.14	NC_027300.1	-	2771	20	novel_not_in_catalog	mcm8	novel	2795	20	at_least_one_novel_splicesite	35.0	AAATAATTGGTTGTGTATCA	212	GiU1,GiU7,HKU1,HKU4,HKU7,SAV_Control	1576	2706		unnamed protein product	GO:0003677,GO:0005524,GO:0006270	DNA binding,ATP binding,DNA replication initiation
PB.284.16	Salmo_Salar	SS284.16	NC_027300.1	-	2737	20	novel_not_in_catalog	mcm8	novel	2795	20	at_least_one_novel_splicesite	35.0	AAATAATTGGTTGTGTATCA	3	HKU4	223	2670	mcm8	DNA helicase MCM8 isoform X1	GO:0003677,GO:0004386,GO:0005524,GO:0006270	DNA binding,helicase activity,ATP binding,DNA replication initiation	EC:3.6.1.3,EC:3.6.1.15	Adenosinetriphosphatase,Nucleoside-triphosphate phosphatase
PB.284.18	Salmo_Salar	SS284.18	NC_027300.1	-	3120	16	novel_in_catalog	mcm8	novel	2795	20	intron_retention	35.0	AAATAATTGGTTGTGTATCA	2	HKU7	222	1400		---NA---
PB.284.19	Salmo_Salar	SS284.19	NC_027300.1	-	2874	19	novel_not_in_catalog	mcm8	novel	2795	20	intron_retention	35.0	AAATAATTGGTTGTGTATCA	2	HKU7	222	1271		---NA---
PB.284.20	Salmo_Salar	SS284.20	NC_027300.1	-	4147	13	novel_in_catalog	mcm8	novel	2795	20	intron_retention	35.0	AAATAATTGGTTGTGTATCA	3	HKU1	732	1358		---NA---
PB.284.21	Salmo_Salar	SS284.21	NC_027300.1	-	2765	17	novel_in_catalog	mcm8	novel	2795	20	intron_retention	30.0	TAAATAATTGGTTGTGTATC	2	HKU4	223	1515		---NA---	GO:0003677,GO:0005524,GO:0006270	DNA binding,ATP binding,DNA replication initiation
PB.285.1	Salmo_Salar	SS285.1	NC_027300.1	+	2956	19	full-splice_match	LOC106599718	XM_014191023.1	2949	19	multi-exon	5.0	GATTTCTCGTTTGGTGTTTG	1717	GiU1,GiU4,GiU7,HKU1,HKU4,HKU7,LiU1,LiU4,LiU7,SAV_Challenge,SAV_Control	171	2591	LOC106599718	cell division cycle 5-like protein	GO:0003677,GO:0051301	DNA binding,cell division
PB.285.2	Salmo_Salar	SS285.2	NC_027300.1	+	3006	18	novel_in_catalog	LOC106599718	novel	2949	19	intron_retention	5.0	ATTTCTCGTTTGGTGTTTGT	11	GiU4,GiU7,HKU1	149	2137	LOC106599718	cell division cycle 5-like protein	GO:0003677,GO:0051301	DNA binding,cell division
PB.285.3	Salmo_Salar	SS285.3	NC_027300.1	+	3079	18	novel_in_catalog	LOC106599718	novel	2949	19	intron_retention	5.0	ATTTCTCGTTTGGTGTTTGT	7	HKU1,HKU4	152	2353	LOC106599718	cell division cycle 5-like protein	GO:0003677,GO:0051301	DNA binding,cell division
PB.285.4	Salmo_Salar	SS285.4	NC_027300.1	+	2966	19	novel_not_in_catalog	LOC106599718	novel	2949	19	at_least_one_novel_splicesite	5.0	TGATTTCTCGTTTGGTGTTT	2	HKU1	150	2345	LOC106599718	cell division cycle 5-like protein	GO:0003677,GO:0051301	DNA binding,cell division
PB.285.5	Salmo_Salar	SS285.5	NC_027300.1	+	2036	14	novel_not_in_catalog	LOC106599718	novel	2949	19	at_least_one_novel_splicesite	20.0	AAATCTGATTTCTCGTTTGG	2	HKU7	105	1382		---NA---	GO:0003677	DNA binding
PB.286.1	Salmo_Salar	SS286.1	NC_027300.1	+	2002	8	novel_not_in_catalog	enpp4	novel	3071	8	at_least_one_novel_splicesite	60.0	AAAAAAAAAAATCTCAGTTC	24	GiU1,HKU1	181	1584	ENPP4	bis(5'-adenosyl)-triphosphatase ENPP4	GO:0016021,GO:0030194,GO:0047710	integral component of membrane,positive regulation of blood coagulation,bis(5'-adenosyl)-triphosphatase activity	EC:3.6.1.9,EC:3.6.1.29	Nucleotide diphosphatase,Bis(5'-adenosyl)-triphosphatase
PB.286.2	Salmo_Salar	SS286.2	NC_027300.1	+	1969	8	full-splice_match	enpp4	NM_001141777.1	3071	8	multi-exon	60.0	AAAAAAAAAAATCTCAGTTC	862	GiU1,GiU4,GiU7,HKU1,HKU4,HKU7,LiU1,LiU7	147	1550	ENPP4	bis(5'-adenosyl)-triphosphatase ENPP4	GO:0016021,GO:0030194,GO:0047710	integral component of membrane,positive regulation of blood coagulation,bis(5'-adenosyl)-triphosphatase activity	EC:3.6.1.9,EC:3.6.1.29	Nucleotide diphosphatase,Bis(5'-adenosyl)-triphosphatase
PB.286.3	Salmo_Salar	SS286.3	NC_027300.1	+	1963	8	novel_not_in_catalog	enpp4	novel	3071	8	at_least_one_novel_splicesite	60.0	ATAAAAAGAAGTATACATCA	3	GiU1	132	1499	ENPP4	bis(5'-adenosyl)-triphosphatase ENPP4	GO:0016021,GO:0030194,GO:0047710	integral component of membrane,positive regulation of blood coagulation,bis(5'-adenosyl)-triphosphatase activity	EC:3.6.1.9,EC:3.6.1.29	Nucleotide diphosphatase,Bis(5'-adenosyl)-triphosphatase
PB.288.1	Salmo_Salar	SS288.1	NC_027300.1	-	2476	10	full-splice_match	LOC106600466	XM_014191829.1	2484	10	multi-exon	40.0	CAAAATGGTATGTATATTTA	399	GiU1,GiU4,GiU7,HKU1,HKU7,SAV_Challenge,SAV_Control	237	1619	A0A3P8YB20	guanine nucleotide exchange C9orf72-like	GO:0001966,GO:0005085,GO:0021952,GO:0036268,GO:0036269	thigmotaxis,guanyl-nucleotide exchange factor activity,central nervous system projection neuron axonogenesis,swimming,swimming behavior
PB.288.2	Salmo_Salar	SS288.2	NC_027300.1	-	2374	10	novel_not_in_catalog	LOC106600466	novel	2484	10	at_least_one_novel_splicesite	40.0	AAAATGGTATGTATATTTAC	4	GiU1,GiU7	138	1514	A0A3P8YB20	guanine nucleotide exchange C9orf72-like	GO:0001966,GO:0005085,GO:0021952,GO:0036268,GO:0036269	thigmotaxis,guanyl-nucleotide exchange factor activity,central nervous system projection neuron axonogenesis,swimming,swimming behavior
PB.288.4	Salmo_Salar	SS288.4	NC_027300.1	-	2574	9	novel_in_catalog	LOC106600466	novel	2484	10	intron_retention	50.0	AATACAAAATGGTATGTATA	8	GiU7,HKU1	743	1714		---NA---	GO:0005085	guanyl-nucleotide exchange factor activity
PB.288.5	Salmo_Salar	SS288.5	NC_027300.1	-	2488	10	full-splice_match	LOC106600466	XM_014191834.1	2651	10	multi-exon	50.0	AATACAAAATGGTATGTATA	2	HKU1	252	1628	A0A3P8YB20	guanine nucleotide exchange C9orf72-like	GO:0001966,GO:0005085,GO:0021952,GO:0036268,GO:0036269	thigmotaxis,guanyl-nucleotide exchange factor activity,central nervous system projection neuron axonogenesis,swimming,swimming behavior
PB.289.1	Salmo_Salar	SS289.1	NC_027300.1	-	2163	7	novel_not_in_catalog	if4ea	novel	1848	3	at_least_one_novel_splicesite	25.0	ATCCAATTGCTTTACTGTTA	1223	GiU1,GiU4,GiU7,HKU1,HKU4,HKU7,LiU1,LiU4,LiU7,SAV_Challenge,SAV_Control	24	677	IF4EA	eukaryotic translation initiation factor 4E-like	GO:0003743,GO:0005737,GO:0006413	translation initiation factor activity,cytoplasm,translational initiation
PB.289.3	Salmo_Salar	SS289.3	NC_027300.1	-	1954	8	novel_not_in_catalog	if4ea	novel	1848	3	at_least_one_novel_splicesite	35.0	AGTTTGAAGTATTATCCAAT	267	GiU1,GiU4,GiU7,HKU1,HKU4,HKU7,LiU1,LiU4,LiU7,SAV_Challenge,SAV_Control	24	677	IF4EA	eukaryotic translation initiation factor 4E-like	GO:0003743,GO:0005737,GO:0006413	translation initiation factor activity,cytoplasm,translational initiation
PB.290.1	Salmo_Salar	SS290.1	NC_027300.1	+	2625	11	full-splice_match	LOC106600494	XM_014191898.1	1269	11	multi-exon	50.0	AAATAAGGAGTGAAAATCTT	708	GiU1,GiU4,GiU7,HKU1,HKU4,HKU7,LiU1,LiU4,LiU7,SAV_Control	148	1308	LOC106600494	methionine aminopeptidase 1 isoform X1	GO:0006508,GO:0046872,GO:0070006,GO:0070084	proteolysis,metal ion binding,metalloaminopeptidase activity,protein initiator methionine removal	EC:3.4.11	Acting on peptide bonds (peptidases)
PB.290.2	Salmo_Salar	SS290.2	NC_027300.1	+	2567	12	novel_not_in_catalog	LOC106600494	novel	2618	12	at_least_one_novel_splicesite	40.0	AAGGAGTGAAAATCTTCTTA	10	SAV_Control	131	1291	LOC106600494	methionine aminopeptidase 1 isoform X1	GO:0006508,GO:0046872,GO:0070006,GO:0070084	proteolysis,metal ion binding,metalloaminopeptidase activity,protein initiator methionine removal	EC:3.4.11	Acting on peptide bonds (peptidases)
PB.290.3	Salmo_Salar	SS290.3	NC_027300.1	+	2539	10	novel_in_catalog	LOC106600494	novel	1269	11	combination_of_known_splicesites	50.0	AAATAAGGAGTGAAAATCTT	10	GiU1,GiU4,GiU7	176	1222	LOC106600494	methionine aminopeptidase 1 isoform X2	GO:0006508,GO:0046872,GO:0070006,GO:0070084	proteolysis,metal ion binding,metalloaminopeptidase activity,protein initiator methionine removal	EC:3.4.11	Acting on peptide bonds (peptidases)
PB.290.7	Salmo_Salar	SS290.7	NC_027300.1	+	2435	11	novel_not_in_catalog	LOC106600494	novel	2618	12	at_least_one_novel_splicesite	30.0	AAAATCTTCTTAATTCCTTT	3	LiU1	96	1106	LOC106600494	methionine aminopeptidase 1 isoform X2	GO:0006508,GO:0046872,GO:0070006,GO:0070084	proteolysis,metal ion binding,metalloaminopeptidase activity,protein initiator methionine removal	EC:3.4.11	Acting on peptide bonds (peptidases)
PB.290.9	Salmo_Salar	SS290.9	NC_027300.1	+	2224	7	incomplete-splice_match	LOC106600494	XM_014191888.1	2618	12	3prime_fragment	40.0	AGGAGTGAAAATCTTCTTAA	11	GiU1,HKU1,LiU4	51	902	LOC106600494	methionine aminopeptidase 1 isoform X1	GO:0006508,GO:0046872,GO:0070006,GO:0070084	proteolysis,metal ion binding,metalloaminopeptidase activity,protein initiator methionine removal	EC:3.4.11	Acting on peptide bonds (peptidases)
PB.291.1	Salmo_Salar	SS291.1	NC_027300.1	-	1543	9	full-splice_match	LOC106600509	XM_014191921.1	1572	9	multi-exon	25.0	AGTCTGTTGCTCAATCAATG	56	GiU4,HKU1,HKU4,HKU7,SAV_Challenge,SAV_Control	74	1210	GSONMT00076602001	alcohol dehydrogenase 1	GO:0006069,GO:0008270,GO:0051903	ethanol oxidation,zinc ion binding,S-(hydroxymethyl)glutathione dehydrogenase activity	EC:1.1.1.284	S-(hydroxymethyl)glutathione dehydrogenase
PB.293.1	Salmo_Salar	SS293.1	NC_027300.1	+	3694	20	full-splice_match	LOC106600514	XM_014191932.1	3728	20	multi-exon	25.0	GAATACTGCTGTCTGGATGA	85	GiU1,GiU7	295	3183	LOC106610934	glutamyl aminopeptidase-like	GO:0006508,GO:0008270,GO:0016021,GO:0070006	proteolysis,zinc ion binding,integral component of membrane,metalloaminopeptidase activity	EC:3.4.11	Acting on peptide bonds (peptidases)
PB.294.1	Salmo_Salar	SS294.1	NC_027300.1	+	3006	7	full-splice_match	gnpi	NM_001140531.1	1727	7	multi-exon	20.0	AGCCCTGTGGTAACTTTACT	935	GiU1,GiU4,GiU7,HKU1,HKU4,HKU7,LiU1,LiU4,LiU7,SAV_Challenge,SAV_Control	149	976	GNPI	glucosamine-6-phosphate isomerase 2	GO:0004342,GO:0005737,GO:0005975,GO:0006044	glucosamine-6-phosphate deaminase activity,cytoplasm,carbohydrate metabolic process,N-acetylglucosamine metabolic process	EC:3.5.99.6	Glucosamine-6-phosphate deaminase
PB.295.1	Salmo_Salar	SS295.1	NC_027300.1	-	1561	5	full-splice_match	LOC106600549	XM_014191987.1	2899	5	multi-exon	25.0	AAAATCTTCCTTTGCGTATG	144	GiU1,GiU4,GiU7,HKU1,HKU4,HKU7,LiU1,LiU4,LiU7,SAV_Challenge,SAV_Control	38	568		COMM domain-containing protein 8-like isoform X1
PB.295.2	Salmo_Salar	SS295.2	NC_027300.1	-	1326	6	full-splice_match	LOC106600549	XM_014192004.1	2912	6	multi-exon	20.0	TATTTGACCTTTTCTTCAAT	42	GiU1,GiU7,HKU1,HKU4,HKU7,SAV_Challenge,SAV_Control	189	626		COMM domain-containing protein 8-like isoform X3
PB.296.1	Salmo_Salar	SS296.1	NC_027300.1	+	1825	8	novel_in_catalog	dapp1	novel	1238	9	intron_retention	20.0	TAGATCCTTTTTCATGACTG	35	GiU4,GiU7,HKU1,HKU4,HKU7	101	742		dual adapter for phosphotyrosine and 3-phosphotyrosine and 3-phosphoinositide isoform X1
PB.296.2	Salmo_Salar	SS296.2	NC_027300.1	+	1573	9	full-splice_match	dapp1	NM_001141571.1	1238	9	multi-exon	25.0	AGATCCTTTTTCATGACTGA	142	GiU1,GiU4,GiU7,HKU1,HKU4,HKU7,SAV_Control	264	1013		dual adapter for phosphotyrosine and 3-phosphotyrosine and 3-phosphoinositide
PB.296.3	Salmo_Salar	SS296.3	NC_027300.1	+	1425	9	novel_in_catalog	dapp1	novel	1238	9	combination_of_known_junctions	40.0	AATTAGCAACAGAGTCAGTT	6	GiU7,HKU1	133	771		dual adapter for phosphotyrosine and 3-phosphotyrosine and 3-phosphoinositide isoform X1
PB.297.1	Salmo_Salar	SS297.1	NC_027300.1	-	1456	3	novel_in_catalog	LOC106600581	novel	765	5	intron_retention	20.0	TATGAGGGTTACATCTTGTT	2	GiU1	941	1165		---NA---	GO:0032006	regulation of TOR signaling
PB.298.2	Salmo_Salar	SS298.2	NC_027300.1	-	3672	9	incomplete-splice_match	odc1	XM_014192087.1	2605	10	3prime_fragment	15.0	TGAATGTTGTGTGGTACTTT	6927	GiU1,GiU4,GiU7,HKU1,HKU4,HKU7,LiU1,LiU4,LiU7,SAV_Challenge,SAV_Control	1474	2844	DCOR1	ornithine decarboxylase	GO:0003824,GO:0006596,GO:0042462	catalytic activity,polyamine biosynthetic process,eye photoreceptor cell development
PB.298.3	Salmo_Salar	SS298.3	NC_027300.1	-	3153	10	novel_not_in_catalog	odc1	novel	2605	10	at_least_one_novel_splicesite	20.0	AGAGCTGAATGTTGTGTGGT	35	GiU1,GiU4,GiU7,HKU1,HKU4,HKU7,LiU4	962	2332	DCOR1	ornithine decarboxylase	GO:0003824,GO:0006596,GO:0042462	catalytic activity,polyamine biosynthetic process,eye photoreceptor cell development
PB.298.4	Salmo_Salar	SS298.4	NC_027300.1	-	2802	9	novel_in_catalog	odc1	novel	2605	10	intron_retention	15.0	GAATGTTGTGTGGTACTTTC	21	GiU4,GiU7,HKU1,HKU4	606	1976	DCOR1	ornithine decarboxylase	GO:0003824,GO:0006596,GO:0042462	catalytic activity,polyamine biosynthetic process,eye photoreceptor cell development
PB.298.5	Salmo_Salar	SS298.5	NC_027300.1	-	2433	10	novel_not_in_catalog	odc1	novel	2605	10	at_least_one_novel_splicesite	15.0	GAATGTTGTGTGGTACTTTC	2	GiU4	320	1606	DCOR1	ornithine decarboxylase	GO:0003824,GO:0006596,GO:0042462	catalytic activity,polyamine biosynthetic process,eye photoreceptor cell development
PB.298.6	Salmo_Salar	SS298.6	NC_027300.1	-	3232	10	novel_not_in_catalog	odc1	novel	2605	10	at_least_one_novel_splicesite	15.0	GAATGTTGTGTGGTACTTTC	2	HKU1	1034	2404	DCOR1	ornithine decarboxylase	GO:0003824,GO:0006596,GO:0042462	catalytic activity,polyamine biosynthetic process,eye photoreceptor cell development
PB.298.10	Salmo_Salar	SS298.10	NC_027300.1	-	2448	11	novel_not_in_catalog	odc1	novel	2605	10	at_least_one_novel_splicesite	20.0	AGAGCTGAATGTTGTGTGGT	2	HKU7	311	1069		---NA---	GO:0003824,GO:0006596	catalytic activity,polyamine biosynthetic process
PB.299.1	Salmo_Salar	SS299.1	NC_027300.1	-	2797	21	full-splice_match	nol10	XM_014192098.1	2800	21	multi-exon	10.0	ATCTCCCTGGTCTGTGTTAT	518	GiU1,GiU4,GiU7,HKU1,HKU4,HKU7,LiU4,LiU7,SAV_Challenge,SAV_Control	143	2344	nol10	nucleolar protein 10	GO:0005634	nucleus
PB.299.2	Salmo_Salar	SS299.2	NC_027300.1	-	2737	21	novel_not_in_catalog	nol10	novel	2800	21	at_least_one_novel_splicesite	10.0	ATCTCCCTGGTCTGTGTTAT	3	HKU1	416	2284	D9C73_020293	nucleolar protein 10	GO:0005515,GO:0005634	protein binding,nucleus
PB.300.1	Salmo_Salar	SS300.1	NC_027300.1	-	4464	24	novel_not_in_catalog	rock2	novel	6354	31	at_least_one_novel_splicesite	20.0	ATTGTGAGGTATGCTGTATT	131	GiU1,GiU4,GiU7,HKU1,HKU4,HKU7,LiU1	726	2999		---NA---	GO:0017048,GO:0035556	Rho GTPase binding,intracellular signal transduction
PB.300.4	Salmo_Salar	SS300.4	NC_027300.1	-	6324	31	full-splice_match	rock2	XM_014192160.1	6354	31	multi-exon	20.0	TATCTCATTGTGAGGTATGC	139	GiU1,GiU4,GiU7,HKU1,HKU4	705	4865	rock2	rho-associated protein kinase 2-like isoform X1	GO:0004674,GO:0005524,GO:0005856,GO:0006468,GO:0006939,GO:0007266,GO:0010825,GO:0017048,GO:0032956,GO:0046872	protein serine/threonine kinase activity,ATP binding,cytoskeleton,protein phosphorylation,smooth muscle contraction,Rho protein signal transduction,positive regulation of centrosome duplication,Rho GTPase binding,regulation of actin cytoskeleton organization,metal ion binding
PB.300.6	Salmo_Salar	SS300.6	NC_027300.1	-	6297	31	novel_in_catalog	rock2	novel	6354	31	combination_of_known_junctions	20.0	TATCTCATTGTGAGGTATGC	150	GiU1,GiU4,GiU7,HKU1,HKU4,HKU7,LiU1,SAV_Control	702	4838	rock2	rho-associated protein kinase 2-like isoform X1	GO:0004674,GO:0005524,GO:0005856,GO:0006468,GO:0006939,GO:0007266,GO:0010825,GO:0017048,GO:0032956,GO:0046872	protein serine/threonine kinase activity,ATP binding,cytoskeleton,protein phosphorylation,smooth muscle contraction,Rho protein signal transduction,positive regulation of centrosome duplication,Rho GTPase binding,regulation of actin cytoskeleton organization,metal ion binding
PB.300.8	Salmo_Salar	SS300.8	NC_027300.1	-	6670	31	full-splice_match	rock2	XM_014192141.1	6694	31	multi-exon	20.0	ATCTCATTGTGAGGTATGCT	53	GiU1,GiU4,GiU7	705	4931	rock2	rho-associated protein kinase 2-like isoform X1	GO:0004674,GO:0005524,GO:0005856,GO:0006468,GO:0006939,GO:0007266,GO:0010825,GO:0017048,GO:0032956,GO:0046872	protein serine/threonine kinase activity,ATP binding,cytoskeleton,protein phosphorylation,smooth muscle contraction,Rho protein signal transduction,positive regulation of centrosome duplication,Rho GTPase binding,regulation of actin cytoskeleton organization,metal ion binding
PB.300.12	Salmo_Salar	SS300.12	NC_027300.1	-	3460	16	novel_not_in_catalog	rock2	novel	6354	31	at_least_one_novel_splicesite	20.0	ATCTCATTGTGAGGTATGCT	2	GiU1	330	2000		---NA---	GO:0004674,GO:0005524,GO:0006468,GO:0006939,GO:0007266,GO:0010825,GO:0032956	protein serine/threonine kinase activity,ATP binding,protein phosphorylation,smooth muscle contraction,Rho protein signal transduction,positive regulation of centrosome duplication,regulation of actin cytoskeleton organization
PB.300.13	Salmo_Salar	SS300.13	NC_027300.1	-	6645	31	full-splice_match	rock2	XM_014192157.1	6670	31	multi-exon	20.0	TATCTCATTGTGAGGTATGC	34	GiU1,GiU4,GiU7	705	4907	rock2	rho-associated protein kinase 2-like isoform X1	GO:0004674,GO:0005524,GO:0005856,GO:0006468,GO:0006939,GO:0007266,GO:0010825,GO:0017048,GO:0032956,GO:0046872	protein serine/threonine kinase activity,ATP binding,cytoskeleton,protein phosphorylation,smooth muscle contraction,Rho protein signal transduction,positive regulation of centrosome duplication,Rho GTPase binding,regulation of actin cytoskeleton organization,metal ion binding
PB.300.14	Salmo_Salar	SS300.14	NC_027300.1	-	6412	31	novel_in_catalog	rock2	novel	6812	31	combination_of_known_junctions	20.0	TATCTCATTGTGAGGTATGC	4	GiU1,GiU7	354	4538	rock2	rho-associated protein kinase 2-like isoform X1	GO:0004674,GO:0005524,GO:0005856,GO:0006468,GO:0006939,GO:0007266,GO:0010825,GO:0017048,GO:0032956,GO:0046872	protein serine/threonine kinase activity,ATP binding,cytoskeleton,protein phosphorylation,smooth muscle contraction,Rho protein signal transduction,positive regulation of centrosome duplication,Rho GTPase binding,regulation of actin cytoskeleton organization,metal ion binding
PB.302.1	Salmo_Salar	SS302.1	NC_027300.1	+	1833	8	full-splice_match	pdss2	XM_014192248.1	1773	8	multi-exon	40.0	AAAAATGTCAAAGCTTTCCT	447	GiU1,GiU4,GiU7,HKU1,HKU4,HKU7,LiU1,LiU4,LiU7,SAV_Challenge,SAV_Control	397	1548	pdss2	decaprenyl-diphosphate synthase subunit 2	GO:0008299,GO:0016740	isoprenoid biosynthetic process,transferase activity
PB.302.2	Salmo_Salar	SS302.2	NC_027300.1	+	1656	7	full-splice_match	pdss2	XM_014192256.1	1599	7	multi-exon	40.0	GAAAAATGTCAAAGCTTTCC	22	GiU1,GiU7,HKU7,LiU7	395	1372	pdss2	decaprenyl-diphosphate synthase subunit 2	GO:0008299,GO:0016740	isoprenoid biosynthetic process,transferase activity
PB.302.3	Salmo_Salar	SS302.3	NC_027300.1	+	3872	6	fusion	LOC106600707_pdss2	novel	1599	7	multi-exon	40.0	ATTAAGCCATTCGTAATCAA	12	GiU4,GiU7,HKU1,HKU4	396	3416	LOC106611127	BEN domain-containing protein 3-like	GO:0000183,GO:0003677,GO:0005720,GO:0008299	rDNA heterochromatin assembly,DNA binding,nuclear heterochromatin,isoprenoid biosynthetic process
PB.302.4	Salmo_Salar	SS302.4	NC_027300.1	+	3072	4	novel_not_in_catalog	LOC106600707	novel	3047	4	at_least_one_novel_splicesite	35.0	TAAGCCATTCGTAATCAAGT	2	GiU1	156	2615	LOC106611127	BEN domain-containing protein 3-like	GO:0000183,GO:0003677,GO:0005720	rDNA heterochromatin assembly,DNA binding,nuclear heterochromatin
PB.302.5	Salmo_Salar	SS302.5	NC_027300.1	+	3116	4	full-splice_match	LOC106600707	XM_014192277.1	3047	4	multi-exon	30.0	AGTCGAATTCAGCATTTCAC	72	GiU1,GiU4,GiU7,HKU1,HKU4,SAV_Challenge,SAV_Control	146	2644	LOC106611127	BEN domain-containing protein 3-like	GO:0000183,GO:0003677,GO:0005720	rDNA heterochromatin assembly,DNA binding,nuclear heterochromatin
PB.302.6	Salmo_Salar	SS302.6	NC_027300.1	+	3209	3	novel_in_catalog	LOC106600707	novel	3047	4	intron_retention	35.0	AAGCCATTCGTAATCAAGTC	10	GiU1,HKU1	430	2751	LOC106611127	BEN domain-containing protein 3-like	GO:0000183,GO:0003677,GO:0005720	rDNA heterochromatin assembly,DNA binding,nuclear heterochromatin
PB.303.1	Salmo_Salar	SS303.1	NC_027300.1	-	1598	4	full-splice_match	cssa01h6orf203	XM_014192290.1	1136	4	multi-exon	10.0	TATTTGATCTCTTGGCCTTC	37	GiU1,GiU4,GiU7,HKU1,HKU4,HKU7,SAV_Control	105	788	cssa01h6orf203	mitochondrial transcription rescue factor 1	GO:0005739,GO:1903108	mitochondrion,regulation of mitochondrial transcription
PB.304.1	Salmo_Salar	SS304.1	NC_027300.1	-	3804	6	full-splice_match	lclat1	XM_014193975.1	3832	6	multi-exon	50.0	AAGAAATGTGTAATGTCAAA	1798	GiU1,GiU4,GiU7,HKU1,HKU4,HKU7,LiU1,LiU4,LiU7,SAV_Challenge,SAV_Control	327	1478	EH28_07283	lysocardiolipin acyltransferase 1	GO:0001885,GO:0016021,GO:0016746,GO:0060217	endothelial cell development,integral component of membrane,transferase activity transferring acyl groups,hemangioblast cell differentiation
PB.304.3	Salmo_Salar	SS304.3	NC_027300.1	-	3272	3	novel_in_catalog	lclat1	novel	3832	6	combination_of_known_splicesites	45.0	TAAGAAATGTGTAATGTCAA	2	HKU4	673	945		---NA---
PB.304.4	Salmo_Salar	SS304.4	NC_027300.1	-	3640	5	novel_in_catalog	lclat1	novel	3832	6	combination_of_known_splicesites	45.0	TAAGAAATGTGTAATGTCAA	7	GiU1,GiU4	309	1313	EH28_07283	lysocardiolipin acyltransferase 1	GO:0001885,GO:0016021,GO:0016746,GO:0060217	endothelial cell development,integral component of membrane,transferase activity transferring acyl groups,hemangioblast cell differentiation
PB.304.5	Salmo_Salar	SS304.5	NC_027300.1	-	3550	5	novel_not_in_catalog	lclat1	novel	3832	6	at_least_one_novel_splicesite	15.0	ATGCAGATGCCCTGCGTGTC	2	GiU1	307	618		---NA---	GO:0016746	transferase activity transferring acyl groups
PB.305.2	Salmo_Salar	SS305.2	NC_027300.1	-	2039	4	novel_not_in_catalog	LOC106601624	novel	1864	3	at_least_one_novel_splicesite	25.0	AACTCTCTGACTGATTACTT	7	HKU1,HKU4	189	527	lbh	protein LBH-like	GO:0001755,GO:0006355,GO:0048703	neural crest cell migration,regulation of transcription DNA-templated,embryonic viscerocranium morphogenesis
PB.305.3	Salmo_Salar	SS305.3	NC_027300.1	-	1189	4	novel_not_in_catalog	LOC106601624	novel	1864	3	at_least_one_novel_splicesite	25.0	AACTCTCTGACTGATTACTT	7	GiU4,HKU1,HKU4	189	527	lbh	protein LBH-like	GO:0001755,GO:0006355,GO:0048703	neural crest cell migration,regulation of transcription DNA-templated,embryonic viscerocranium morphogenesis
PB.305.4	Salmo_Salar	SS305.4	NC_027300.1	-	2146	4	novel_not_in_catalog	LOC106601624	novel	1864	3	at_least_one_novel_splicesite	25.0	AACTCTCTGACTGATTACTT	122	GiU1,GiU4,GiU7,HKU1,HKU4,HKU7	189	527	lbh	protein LBH-like	GO:0001755,GO:0006355,GO:0048703	neural crest cell migration,regulation of transcription DNA-templated,embryonic viscerocranium morphogenesis
PB.305.5	Salmo_Salar	SS305.5	NC_027300.1	-	2082	4	novel_not_in_catalog	LOC106601624	novel	1864	3	at_least_one_novel_splicesite	25.0	AACTCTCTGACTGATTACTT	12	GiU4,HKU1,HKU4,HKU7	189	527	lbh	protein LBH-like	GO:0001755,GO:0006355,GO:0048703	neural crest cell migration,regulation of transcription DNA-templated,embryonic viscerocranium morphogenesis
PB.305.7	Salmo_Salar	SS305.7	NC_027300.1	-	2104	4	novel_not_in_catalog	LOC106601624	novel	1864	3	at_least_one_novel_splicesite	25.0	AACTCTCTGACTGATTACTT	10	GiU1,GiU7,HKU4	187	525	lbh	protein LBH-like	GO:0001755,GO:0006355,GO:0048703	neural crest cell migration,regulation of transcription DNA-templated,embryonic viscerocranium morphogenesis
PB.306.1	Salmo_Salar	SS306.1	NC_027300.1	-	3217	1	genic	bmp4	novel	NA	NA	mono-exon	40.0	AACAAATATTCTCCATAGTC	12	GiU1,GiU4,GiU7	801	1082		---NA---
PB.306.2	Salmo_Salar	SS306.2	NC_027300.1	-	2471	4	full-splice_match	bmp4	NM_001139844.1	2364	4	multi-exon	30.0	ATATCTGGCATTATTCAACT	286	GiU1,GiU4,GiU7	436	1659	A0A0U1WUT6	bone morphogenetic protein 4-like	GO:0001947,GO:0003303,GO:0003342,GO:0005576,GO:0008083,GO:0008284,GO:0030513,GO:0035125,GO:0035162,GO:0035469,GO:0035844,GO:0042664,GO:0048264,GO:0048793,GO:0060034,GO:0060803,GO:0071910	heart looping,BMP signaling pathway involved in heart jogging,proepicardium development,extracellular region,growth factor activity,positive regulation of cell population proliferation,positive regulation of BMP signaling pathway,embryonic anal fin morphogenesis,embryonic hemopoiesis,determination of pancreatic left/right asymmetry,cloaca development,negative regulation of endodermal cell fate sp…
PB.307.1	Salmo_Salar	SS307.1	NC_027300.1	+	4963	14	full-splice_match	LOC106601584	XM_014193937.1	4834	14	multi-exon	40.0	TAAAGGTTTGAGTTATAATA	87	GiU1,GiU4,GiU7,HKU1,LiU4,LiU7	435	2474	LOC106601584	fermitin family homolog 2 isoform X6	GO:0007229	integrin-mediated signaling pathway
PB.311.1	Salmo_Salar	SS311.1	NC_027300.1	-	3499	15	full-splice_match	dph6	XM_014193795.1	3510	15	multi-exon	15.0	AGTTTAGACTCTTCTCTTTT	389	GiU1,GiU7,HKU1,HKU4,HKU7,LiU7,SAV_Challenge,SAV_Control	152	2239	dph6	diphthine--ammonia ligase	GO:0016874	ligase activity
PB.311.3	Salmo_Salar	SS311.3	NC_027300.1	-	3401	15	novel_not_in_catalog	dph6	novel	3510	15	at_least_one_novel_splicesite	20.0	AAGTTTAGACTCTTCTCTTT	2	GiU7	147	2153	dph6	diphthine--ammonia ligase	GO:0016874	ligase activity
PB.311.4	Salmo_Salar	SS311.4	NC_027300.1	-	3376	14	novel_in_catalog	dph6	novel	3510	15	combination_of_known_splicesites	20.0	GAAGTTTAGACTCTTCTCTT	3	HKU7	521	2119	dph6	diphthine--ammonia ligase isoform X1	GO:0016874	ligase activity
PB.311.6	Salmo_Salar	SS311.6	NC_027300.1	-	3434	15	novel_not_in_catalog	dph6	novel	3510	15	at_least_one_novel_splicesite	25.0	ATGTTGGAAGTTTAGACTCT	2	HKU7	122	2182	dph6	diphthine--ammonia ligase	GO:0016874	ligase activity
PB.312.1	Salmo_Salar	SS312.1	NC_027300.1	-	1971	1	intergenic	novelGene_25	novel	NA	NA	mono-exon	60.0	AAAAAATGATTGCAAAAATC	25	HKU1	885	1058		---NA---
PB.313.1	Salmo_Salar	SS313.1	NC_027300.1	-	2046	12	full-splice_match	meis2	XM_014193721.1	4080	12	multi-exon	65.0	AAGAGAAGAAAACAAACATC	2	GiU7	582	1949	meis2	homeobox protein Meis2 isoform X3	GO:0003677,GO:0005634,GO:0006355,GO:0048703	DNA binding,nucleus,regulation of transcription DNA-templated,embryonic viscerocranium morphogenesis
PB.314.1	Salmo_Salar	SS314.1	NC_027300.1	+	5592	6	full-splice_match	spred1	XM_014193659.1	5796	6	multi-exon	10.0	AATCTTGTTGTTGTCTTGTG	530	GiU1,GiU4,GiU7,HKU1,HKU4,SAV_Challenge,SAV_Control	632	1933	A0A3P8XMF9	sprouty-related, EVH1 domain-containing protein 1	GO:0001945,GO:0016020,GO:0030947,GO:0048514	lymph vessel development,membrane,regulation of vascular endothelial growth factor receptor signaling pathway,blood vessel morphogenesis
PB.315.1	Salmo_Salar	SS315.1	NC_027300.1	+	1773	8	full-splice_match	fam98b	XM_014193649.1	1794	8	multi-exon	40.0	TAGAAAATACTCTTTATGAC	4	HKU7	155	1243		protein FAM98B
PB.316.1	Salmo_Salar	SS316.1	NC_027300.1	+	2275	9	novel_in_catalog	LOC106601420	novel	2545	10	combination_of_known_splicesites	50.0	AAAACAAATAGCATTTAGTC	3	GiU4	33	1076		serine protease 27-like isoform X5	GO:0004252,GO:0006508	serine-type endopeptidase activity,proteolysis
PB.316.2	Salmo_Salar	SS316.2	NC_027300.1	+	2522	10	full-splice_match	LOC106601420	XM_014193631.1	2545	10	multi-exon	50.0	AAAACAAATAGCATTTAGTC	189	GiU1,GiU4	22	1725	LOC106601420	prostasin-like isoform X1	GO:0004252,GO:0005509,GO:0006508,GO:0007596,GO:0016021	serine-type endopeptidase activity,calcium ion binding,proteolysis,blood coagulation,integral component of membrane	EC:3.4.21	Acting on peptide bonds (peptidases)
PB.317.1	Salmo_Salar	SS317.1	NC_027300.1	-	4985	19	full-splice_match	LOC106601406	XM_014193619.1	4540	19	multi-exon	25.0	ATACAGTGTCTGTTTACATT	59	GiU1,GiU4,GiU7	291	3887	LOC106601406	tyrosine-protein phosphatase non-receptor type 21 isoform X2	GO:0004725,GO:0005737,GO:0005856,GO:0035335	protein tyrosine phosphatase activity,cytoplasm,cytoskeleton,peptidyl-tyrosine dephosphorylation	EC:3.1.3.16,EC:3.1.3.48	Protein-serine/threonine phosphatase,Protein-tyrosine-phosphatase
PB.318.1	Salmo_Salar	SS318.1	NC_027300.1	+	1496	3	full-splice_match	LOC106601376	XM_014193554.1	3260	3	multi-exon	20.0	AATGTACTTGTGGTTTTGTA	4	SAV_Challenge,SAV_Control	100	795		PREDICTED: uncharacterized protein LOC106601376
PB.319.1	Salmo_Salar	SS319.1	NC_027300.1	-	1901	13	full-splice_match	gpn1	XM_014193502.1	1905	13	multi-exon	10.0	AGCCTAGTCGTGTGTGGCTT	569	GiU1,GiU4,GiU7,HKU1,HKU4,HKU7,LiU4,SAV_Challenge,SAV_Control	60	1250	E1301_Tti002973	GPN-loop GTPase 1	GO:0003924,GO:0005525,GO:0005634,GO:0005737	GTPase activity,GTP binding,nucleus,cytoplasm	EC:3.6.1.15	Nucleoside-triphosphate phosphatase
PB.319.2	Salmo_Salar	SS319.2	NC_027300.1	-	2020	12	novel_in_catalog	gpn1	novel	1905	13	intron_retention	10.0	TTCAGCCTAGTCGTGTGTGG	46	GiU1,GiU4,GiU7,HKU1,HKU4,HKU7	30	668		---NA---	GO:0003924	GTPase activity
PB.320.1	Salmo_Salar	SS320.1	NC_027300.1	+	7310	32	full-splice_match	LOC106601343	XM_014193488.1	9198	32	multi-exon	50.0	AAAAACAAACATTTTGGGGA	2	LiU7	523	6618	ccdc88c	protein Daple-like	GO:0005515,GO:0016055	protein binding,Wnt signaling pathway
PB.321.1	Salmo_Salar	SS321.1	NC_027300.1	+	4310	3	full-splice_match	LOC106601320	XM_014193448.1	2848	3	multi-exon	30.0	ACATAATAGCTCATTTCTCT	4	SAV_Challenge,SAV_Control	572	1663	LOC106611215	ovarian cancer G-protein coupled receptor 1-like	GO:0004930,GO:0007186,GO:0016021	G protein-coupled receptor activity,G protein-coupled receptor signaling pathway,integral component of membrane
PB.321.2	Salmo_Salar	SS321.2	NC_027300.1	+	4161	2	full-splice_match	LOC106601320	XM_014193465.1	2759	2	multi-exon	30.0	ACATAATAGCTCATTTCTCT	4	SAV_Control	423	1514	LOC106611215	ovarian cancer G-protein coupled receptor 1-like	GO:0004930,GO:0007186,GO:0016021	G protein-coupled receptor activity,G protein-coupled receptor signaling pathway,integral component of membrane
PB.323.1	Salmo_Salar	SS323.1	NC_027300.1	-	3741	18	full-splice_match	LOC106601300	XM_014193406.1	4433	18	multi-exon	55.00000000000001	AGGAAAAAAAGAGAGGTCAG	2	GiU4	579	3665	LOC106601300	cysteine-rich motor neuron 1 protein isoform X1	GO:0004867,GO:0005520,GO:0005576,GO:0010951,GO:0016021	serine-type endopeptidase inhibitor activity,insulin-like growth factor binding,extracellular region,negative regulation of endopeptidase activity,integral component of membrane
PB.323.2	Salmo_Salar	SS323.2	NC_027300.1	-	3990	17	full-splice_match	LOC106601300	XM_014193409.1	3931	17	multi-exon	35.0	AAAAAAGATTGTGTGTGTGT	1052	GiU1,GiU4,GiU7,HKU1	587	3670	LOC106601300	cysteine-rich motor neuron 1 protein isoform X1	GO:0004867,GO:0005520,GO:0005576,GO:0010951,GO:0016021	serine-type endopeptidase inhibitor activity,insulin-like growth factor binding,extracellular region,negative regulation of endopeptidase activity,integral component of membrane
PB.323.12	Salmo_Salar	SS323.12	NC_027300.1	-	3346	14	novel_in_catalog	LOC106601300	novel	3931	17	combination_of_known_splicesites	80.0	CAAAAAAAAAAAAGAACAGA	4	GiU7	563	3160	LOC106601300	cysteine-rich motor neuron 1 protein isoform X2	GO:0004867,GO:0005520,GO:0005576,GO:0010951,GO:0016021	serine-type endopeptidase inhibitor activity,insulin-like growth factor binding,extracellular region,negative regulation of endopeptidase activity,integral component of membrane
PB.324.1	Salmo_Salar	SS324.1	NC_027300.1	+	1649	11	full-splice_match	LOC106601249	XM_014193312.1	1694	11	multi-exon	20.0	ACCATGGTCAATTCTTGTTT	2063	GiU1,GiU4,GiU7,HKU1,HKU4,HKU7,LiU1,LiU4,LiU7,SAV_Challenge,SAV_Control	43	1365	psmc1	26S proteasome regulatory subunit 4	GO:0000502,GO:0005524,GO:0005737,GO:0008233,GO:0036402,GO:1901800	proteasome complex,ATP binding,cytoplasm,peptidase activity,proteasome-activating ATPase activity,positive regulation of proteasomal protein catabolic process	EC:3.6.1.3,EC:3.6.1.15	Adenosinetriphosphatase,Nucleoside-triphosphate phosphatase
PB.325.1	Salmo_Salar	SS325.1	NC_027300.1	-	1627	8	novel_in_catalog	LOC106601253	novel	5664	20	intron_retention	30.0	ACACTGTATTATGTGTTAAT	2	HKU1	839	1153		---NA---
PB.326.1	Salmo_Salar	SS326.1	NC_027300.1	+	1516	6	full-splice_match	LOC106601272	XM_014193357.1	1595	6	multi-exon	20.0	AACCTTTAACTCCCTCCCTT	1025	GiU1,GiU4,GiU7,HKU1,HKU4,HKU7,LiU1,LiU4,LiU7,SAV_Challenge,SAV_Control	114	563	CALM1	AChain A, Calmodulin	GO:0000226,GO:0000922,GO:0005509,GO:0005513,GO:0005516,GO:0005547,GO:0005634,GO:0005829,GO:0005876,GO:0008306,GO:0010880,GO:0012510,GO:0014069,GO:0019904,GO:0021537,GO:0022400,GO:0030424,GO:0031966,GO:0032991,GO:0043025,GO:0043539,GO:0044327,GO:0045211,GO:0050999,GO:0060315,GO:0060316,GO:0070300,GO:0071902,GO:0098978,GO:0099170,GO:1900273,GO:1901844	microtubule cytoskeleton organization,spindle pole,calcium ion binding,detection of calcium ion,calmodulin binding,phosphatidylinositol-345-trisphosphate binding,nucleus,cytosol,spindle microtubule,associative learning,regulation of release of sequestered calcium ion into cytosol by sarcoplasmic reticulum,trans-Golgi network transport vesicle membrane,postsynaptic density,protein domain specific …
PB.326.2	Salmo_Salar	SS326.2	NC_027300.1	+	5378	5	incomplete-splice_match	LOC106601272	XM_014193357.1	1595	6	3prime_fragment	20.0	AACCTTTAACTCCCTCCCTT	6	HKU1	2842	3435	ROHU_000730	calmodulin isoform X1
PB.327.1	Salmo_Salar	SS327.1	NC_027300.1	-	3027	20	full-splice_match	LOC106601235	XM_014193288.1	3142	20	multi-exon	20.0	AAAGTGTTGGTCCCATGTTT	2	GiU7	42	2582	ttc7b	tetratricopeptide repeat protein 7B isoform X2	GO:0005515,GO:0005886,GO:0046854,GO:0072659	protein binding,plasma membrane,phosphatidylinositol phosphorylation,protein localization to plasma membrane
PB.328.1	Salmo_Salar	SS328.1	NC_027300.1	+	5955	31	novel_in_catalog	ralgapa1	novel	8097	43	combination_of_known_junctions	25.0	ATTTAGTTTTGTTCATATAC	14	GiU1,HKU1,HKU4,HKU7	440	4768		---NA---	GO:0005096,GO:0005634,GO:0043547,GO:0051056	GTPase activator activity,nucleus,positive regulation of GTPase activity,regulation of small GTPase mediated signal transduction
PB.329.1	Salmo_Salar	SS329.1	NC_027300.1	+	2221	4	novel_in_catalog	LOC106601178	novel	1484	6	intron_retention	5.0	GCCTTGATTTCTGGTGTTTT	2	HKU4	1022	1528		---NA---	GO:0005515	protein binding
PB.329.2	Salmo_Salar	SS329.2	NC_027300.1	+	1474	6	full-splice_match	LOC106601178	XM_014193164.1	1484	6	multi-exon	5.0	TTCGCCTTGATTTCTGGTGT	294	GiU1,GiU4,GiU7,HKU1,HKU4,HKU7,LiU4	20	1024		NF-kappa-B inhibitor alpha-like	GO:0005515	protein binding
PB.330.1	Salmo_Salar	SS330.1	NC_027300.1	-	2121	7	incomplete-splice_match	kiaa0391	XM_014193117.1	1977	8	intron_retention	40.0	GAAAAAAAGTTTTGTACTTT	103	HKU1,HKU7,LiU1,SAV_Challenge,SAV_Control	314	2032	kiaa0391	mitochondrial ribonuclease P catalytic subunit-like isoform X1	GO:0005515,GO:0005739,GO:0008033	protein binding,mitochondrion,tRNA processing
PB.334.1	Salmo_Salar	SS334.1	NC_027300.1	-	3390	23	full-splice_match	LOC106601134	XM_014193094.1	3324	23	multi-exon	20.0	TTACAGTTGTCTTACATTTT	332	GiU1,GiU4,GiU7,HKU1,HKU4,HKU7,LiU1,LiU4,LiU7,SAV_Control	331	2682		melanoma inhibitory activity protein 2-like isoform X1
PB.334.2	Salmo_Salar	SS334.2	NC_027300.1	-	3098	23	full-splice_match	LOC106601134	XM_014193109.1	3239	23	multi-exon	20.0	TACAGTTGTCTTACATTTTC	20	GiU4,GiU7,HKU1,HKU4,HKU7	308	2389		melanoma inhibitory activity protein 2-like isoform X1
PB.334.4	Salmo_Salar	SS334.4	NC_027300.1	-	3065	23	novel_not_in_catalog	LOC106601134	novel	3239	23	at_least_one_novel_splicesite	20.0	TACAGTTGTCTTACATTTTC	2	GiU7	102	2357		melanoma inhibitory activity protein 2-like isoform X1
PB.334.5	Salmo_Salar	SS334.5	NC_027300.1	-	3140	23	novel_not_in_catalog	LOC106601134	novel	3239	23	at_least_one_novel_splicesite	20.0	TTACAGTTGTCTTACATTTT	2	HKU4	305	2134		melanoma inhibitory activity protein 2-like isoform X1
PB.334.6	Salmo_Salar	SS334.6	NC_027300.1	-	3045	22	full-splice_match	LOC106601134	XM_014193102.1	3195	22	multi-exon	20.0	TTACAGTTGTCTTACATTTT	3	HKU7	116	2338		melanoma inhibitory activity protein 2-like isoform X1
PB.334.8	Salmo_Salar	SS334.8	NC_027300.1	-	3238	23	novel_not_in_catalog	LOC106601134	novel	3324	23	at_least_one_novel_splicesite	20.0	TTTACAGTTGTCTTACATTT	2	HKU7	103	2532		melanoma inhibitory activity protein 2-like isoform X1
PB.336.1	Salmo_Salar	SS336.1	NC_027300.1	-	2304	5	incomplete-splice_match	jkamp	XM_014193028.1	1921	7	intron_retention	20.0	ATATGACTTTCATTTGTGTT	15	GiU4,GiU7,HKU4,HKU7,LiU4	628	1440	jkamp	JNK1/MAPK8-associated membrane protein isoform X1	GO:0006986,GO:0016021	response to unfolded protein,integral component of membrane
PB.336.2	Salmo_Salar	SS336.2	NC_027300.1	-	2136	6	incomplete-splice_match	jkamp	XM_014193028.1	1921	7	intron_retention	20.0	TCATATGACTTTCATTTGTG	412	GiU1,GiU4,GiU7,HKU1,HKU4,HKU7,LiU4,SAV_Challenge,SAV_Control	363	1274	jkamp	JNK1/MAPK8-associated membrane protein isoform X1	GO:0006986,GO:0016021	response to unfolded protein,integral component of membrane
PB.336.4	Salmo_Salar	SS336.4	NC_027300.1	-	1822	6	novel_in_catalog	jkamp	novel	1928	7	combination_of_known_splicesites	25.0	TACCATCTCATATGACTTTC	2	HKU7	155	967	jkamp	JNK1/MAPK8-associated membrane protein isoform X1	GO:0006986,GO:0016021	response to unfolded protein,integral component of membrane
PB.338.1	Salmo_Salar	SS338.1	NC_027300.1	-	1561	7	full-splice_match	LOC106601062	XM_014192976.1	2616	7	multi-exon	20.0	TCAGTAGTGGTTATTATCTG	200	LiU1,LiU4,LiU7,SAV_Challenge,SAV_Control	218	1192	SDSL	serine dehydratase-like	GO:0003941,GO:0006520,GO:0030170	L-serine ammonia-lyase activity,cellular amino acid metabolic process,pyridoxal phosphate binding	EC:4.3.1.17	L-serine ammonia-lyase
PB.339.1	Salmo_Salar	SS339.1	NC_027300.1	-	4162	13	novel_not_in_catalog	LOC106601027	novel	4804	18	at_least_one_novel_splicesite	70.0	AAAAAAAAAGTGTAACAGAA	50	GiU4,GiU7,HKU1,HKU4,HKU7,LiU1	353	2917	LOC106601027	apoptosis-stimulating of p53 protein 1-like isoform X8	GO:0005515,GO:0007165	protein binding,signal transduction
PB.339.2	Salmo_Salar	SS339.2	NC_027300.1	-	4570	14	novel_in_catalog	LOC106601027	novel	4806	15	combination_of_known_junctions	70.0	AAAAAAAAAAGTGTAACAGA	28	GiU7,HKU1,HKU4	428	3325	LOC106601027	apoptosis-stimulating of p53 protein 1-like isoform X8	GO:0005515,GO:0007165	protein binding,signal transduction
PB.339.3	Salmo_Salar	SS339.3	NC_027300.1	-	4542	14	novel_in_catalog	LOC106601027	novel	4777	18	combination_of_known_junctions	70.0	AAAAAAAAAAGTGTAACAGA	13	HKU1,HKU4	425	3298	LOC106601027	apoptosis-stimulating of p53 protein 1-like isoform X9	GO:0005515,GO:0007165	protein binding,signal transduction
PB.339.7	Salmo_Salar	SS339.7	NC_027300.1	-	4142	13	novel_not_in_catalog	LOC106601027	novel	4781	18	at_least_one_novel_splicesite	70.0	AAAAAAAAAAGTGTAACAGA	7	GiU7,HKU1,HKU4	354	2897	LOC106601027	apoptosis-stimulating of p53 protein 1-like isoform X8	GO:0005515,GO:0007165	protein binding,signal transduction
PB.339.6	Salmo_Salar	SS339.6	NC_027300.1	-	4057	13	novel_not_in_catalog	LOC106601027	novel	4804	18	at_least_one_novel_splicesite	70.0	AAAAAAAAAAGTGTAACAGA	5	GiU7	248	2812	LOC106601027	apoptosis-stimulating of p53 protein 1-like isoform X8	GO:0005515,GO:0007165	protein binding,signal transduction
PB.340.1	Salmo_Salar	SS340.1	NC_027300.1	-	2688	12	novel_not_in_catalog	LOC106601017	novel	6841	26	at_least_one_novel_splicesite	30.0	ATTGAAAATGTTCCTTCACT	7	GiU7,HKU4	32	2275		---NA---	GO:0008270	zinc ion binding
PB.341.1	Salmo_Salar	SS341.1	NC_027300.1	-	4083	8	novel_not_in_catalog	LOC106601004	novel	4076	8	at_least_one_novel_splicesite	45.0	AACAAATCATTTTATTTAAT	27	HKU1,HKU7,LiU1	250	3636	LOC106601004	zinc finger protein 839-like isoform X1	GO:0003676	nucleic acid binding
PB.341.3	Salmo_Salar	SS341.3	NC_027300.1	-	4052	8	full-splice_match	LOC106601004	XM_014192846.1	4076	8	multi-exon	40.0	ACAAATCATTTTATTTAATG	387	GiU1,GiU4,GiU7,HKU1,HKU4,HKU7,LiU1,LiU7,SAV_Control	250	3603	LOC106601004	zinc finger protein 839-like isoform X1	GO:0003676	nucleic acid binding
PB.341.4	Salmo_Salar	SS341.4	NC_027300.1	-	4329	7	novel_in_catalog	LOC106601004	novel	4076	8	intron_retention	45.0	AACAAATCATTTTATTTAAT	6	HKU1	249	2033		---NA---
PB.342.1	Salmo_Salar	SS342.1	NC_027300.1	+	6231	20	full-splice_match	LOC106600983	XM_014192804.1	6256	20	multi-exon	30.0	AGTGACTCTATGTGATGATA	139	GiU1,GiU4,GiU7,HKU1,HKU4,HKU7,LiU1,LiU4,SAV_Challenge	199	4335		tectonin beta-propeller repeat-containing protein 2	GO:0005515	protein binding
PB.343.1	Salmo_Salar	SS343.1	NC_027300.1	+	4365	12	full-splice_match	LOC106600978	XM_014192793.1	4663	12	multi-exon	25.0	AAAACCTTGTTGATTTTGTG	569	GiU1,GiU4,GiU7,HKU1,HKU4,HKU7,LiU1,LiU4,LiU7,SAV_Challenge,SAV_Control	670	2058	rcor1	REST corepressor 1-like	GO:0003677,GO:0005634,GO:0030097,GO:1900052	DNA binding,nucleus,hemopoiesis,regulation of retinoic acid biosynthetic process
PB.344.1	Salmo_Salar	SS344.1	NC_027300.1	+	2364	6	novel_in_catalog	ehd4	novel	3084	7	combination_of_known_splicesites	40.0	ACAAAATACATTTTGTCCCA	177	GiU1,GiU4,GiU7,HKU1,HKU4,HKU7,LiU1,LiU4,LiU7	300	1682	ehd4	EH domain-containing protein 4-like	GO:0005509,GO:0005515,GO:0005525,GO:0032456	calcium ion binding,protein binding,GTP binding,endocytic recycling
PB.344.2	Salmo_Salar	SS344.2	NC_027300.1	+	3061	7	full-splice_match	ehd4	XM_014192753.1	3084	7	multi-exon	20.0	TTTTTGTAACATTGTTATTT	2212	GiU1,GiU4,GiU7,HKU1,HKU4,HKU7,LiU1,LiU4,LiU7,SAV_Challenge,SAV_Control	518	2158	EHD4	EH domain-containing protein 4-like	GO:0005509,GO:0005515,GO:0005525,GO:0032456	calcium ion binding,protein binding,GTP binding,endocytic recycling
PB.344.3	Salmo_Salar	SS344.3	NC_027300.1	+	2680	7	full-splice_match	ehd4	XM_014192761.1	2708	7	multi-exon	20.0	GTTTTTGTAACATTGTTATT	11	GiU1,GiU7	395	1777	ehd4	EH domain-containing protein 4-like	GO:0005509,GO:0005515,GO:0005525,GO:0032456	calcium ion binding,protein binding,GTP binding,endocytic recycling
PB.346.1	Salmo_Salar	SS346.1	NC_027300.1	+	2360	1	full-splice_match	foxg1	XM_014192712.1	2380	1	mono-exon	35.0	ATATCTGATGAAAACGTTGT	33	GiU7	154	1392	foxg1	forkhead box protein G1	GO:0003700,GO:0005634,GO:0006355,GO:0030182,GO:0043565,GO:0043584,GO:0060059	DNA-binding transcription factor activity,nucleus,regulation of transcription DNA-templated,neuron differentiation,sequence-specific DNA binding,nose development,embryonic retina morphogenesis in camera-type eye
PB.347.1	Salmo_Salar	SS347.1	NC_027300.1	-	3511	18	full-splice_match	prkd1	XM_014192691.1	3722	18	multi-exon	35.0	AAGTGTTTACTAACTCAGAT	48	HKU1,HKU7,SAV_Challenge,SAV_Control	97	2535	prkd1	serine/threonine-protein kinase D1 isoform X2	GO:0004698,GO:0005524,GO:0005737,GO:0006468,GO:0035556,GO:0046872	calcium-dependent protein kinase C activity,ATP binding,cytoplasm,protein phosphorylation,intracellular signal transduction,metal ion binding	EC:2.7.11.13	Protein kinase C
PB.347.2	Salmo_Salar	SS347.2	NC_027300.1	-	3433	18	novel_in_catalog	prkd1	novel	3722	18	combination_of_known_junctions	35.0	AGATATGTAAGTGTTTACTA	26	HKU1,HKU7,SAV_Challenge,SAV_Control	73	2466	prkd1	serine/threonine-protein kinase D1 isoform X2	GO:0004698,GO:0005524,GO:0005737,GO:0006468,GO:0035556,GO:0046872	calcium-dependent protein kinase C activity,ATP binding,cytoplasm,protein phosphorylation,intracellular signal transduction,metal ion binding	EC:2.7.11.13	Protein kinase C
PB.347.3	Salmo_Salar	SS347.3	NC_027300.1	-	3679	17	novel_in_catalog	prkd1	novel	3722	18	intron_retention	35.0	AGATATGTAAGTGTTTACTA	2	HKU1	972	2711	prkd1	serine/threonine-protein kinase D1 isoform X4	GO:0004698,GO:0005524,GO:0005737,GO:0006468,GO:0035556,GO:0046872	calcium-dependent protein kinase C activity,ATP binding,cytoplasm,protein phosphorylation,intracellular signal transduction,metal ion binding	EC:2.7.11.13	Protein kinase C
PB.347.4	Salmo_Salar	SS347.4	NC_027300.1	-	3609	18	novel_not_in_catalog	prkd1	novel	3722	18	at_least_one_novel_splicesite	35.0	AGATATGTAAGTGTTTACTA	2	HKU1	858	2642	prkd1	serine/threonine-protein kinase D1	GO:0004698,GO:0005524,GO:0005737,GO:0006468,GO:0035556,GO:0046872	calcium-dependent protein kinase C activity,ATP binding,cytoplasm,protein phosphorylation,intracellular signal transduction,metal ion binding	EC:2.7.11.13	Protein kinase C
PB.348.1	Salmo_Salar	SS348.1	NC_027300.1	+	3317	15	novel_not_in_catalog	g2e3	novel	3315	14	at_least_one_novel_splicesite	40.0	CATTGAGCATATATACACAG	351	GiU1,GiU7,HKU1,HKU4,HKU7,SAV_Challenge,SAV_Control	150	2267	g2e3	G2/M phase-specific E3 ubiquitin-protein ligase-like isoform X1	GO:0004842,GO:0016567,GO:0016874,GO:0046872	ubiquitin-protein transferase activity,protein ubiquitination,ligase activity,metal ion binding
PB.348.2	Salmo_Salar	SS348.2	NC_027300.1	+	2579	15	novel_not_in_catalog	g2e3	novel	3315	14	at_least_one_novel_splicesite	40.0	ACAGCAGTATTCAGAATGTA	2	HKU7	159	1883	g2e3	G2/M phase-specific E3 ubiquitin-protein ligase isoform X1	GO:0004842,GO:0016567,GO:0016874,GO:0046872	ubiquitin-protein transferase activity,protein ubiquitination,ligase activity,metal ion binding
PB.348.3	Salmo_Salar	SS348.3	NC_027300.1	+	3353	16	novel_not_in_catalog	g2e3	novel	3167	14	at_least_one_novel_splicesite	40.0	ATATACACAGTTACTACCTA	19	HKU1,HKU7	327	2294	g2e3	G2/M phase-specific E3 ubiquitin-protein ligase-like isoform X1	GO:0004842,GO:0016567,GO:0016874,GO:0046872	ubiquitin-protein transferase activity,protein ubiquitination,ligase activity,metal ion binding
PB.348.4	Salmo_Salar	SS348.4	NC_027300.1	+	2853	15	novel_not_in_catalog	g2e3	novel	3167	14	intron_retention	35.0	AACCGGCACAGCAGTATTCA	2	HKU7	457	2424	g2e3	G2/M phase-specific E3 ubiquitin-protein ligase-like isoform X1	GO:0004842,GO:0016567,GO:0016874,GO:0046872	ubiquitin-protein transferase activity,protein ubiquitination,ligase activity,metal ion binding
PB.348.5	Salmo_Salar	SS348.5	NC_027300.1	+	2810	14	novel_not_in_catalog	g2e3	novel	3315	14	intron_retention	35.0	AACCGGCACAGCAGTATTCA	2	HKU7	410	2380	g2e3	G2/M phase-specific E3 ubiquitin-protein ligase-like isoform X1	GO:0004842,GO:0016567,GO:0016874,GO:0046872	ubiquitin-protein transferase activity,protein ubiquitination,ligase activity,metal ion binding
PB.348.6	Salmo_Salar	SS348.6	NC_027300.1	+	3235	16	novel_not_in_catalog	g2e3	novel	3167	14	at_least_one_novel_splicesite	35.0	AGACAAGCTACTGATATGGT	2	HKU1	699	2273	g2e3	G2/M phase-specific E3 ubiquitin-protein ligase-like isoform X1	GO:0004842,GO:0016567,GO:0016874,GO:0046872	ubiquitin-protein transferase activity,protein ubiquitination,ligase activity,metal ion binding
PB.352.1	Salmo_Salar	SS352.1	NC_027300.1	-	4057	16	full-splice_match	LOC106601852	XM_014194267.1	4433	16	multi-exon	25.0	ACATAAAGTCTGTTGTGTTT	292	GiU1,GiU4,GiU7,HKU1,HKU4,HKU7,LiU1,LiU4,LiU7,SAV_Challenge,SAV_Control	217	2325		striatin-3-like	GO:0005515	protein binding
PB.352.2	Salmo_Salar	SS352.2	NC_027300.1	-	3913	17	full-splice_match	LOC106601852	XR_001328098.1	4281	17	multi-exon	25.0	TACATAAAGTCTGTTGTGTT	11	GiU1,GiU4,GiU7,HKU1	226	2334		striatin-3-like	GO:0005515	protein binding
PB.352.3	Salmo_Salar	SS352.3	NC_027300.1	-	3826	16	novel_not_in_catalog	LOC106601852	novel	4433	16	intron_retention	25.0	ACATAAAGTCTGTTGTGTTT	2	GiU1	206	2095		striatin-3-like	GO:0005515	protein binding
PB.353.1	Salmo_Salar	SS353.1	NC_027300.1	-	8710	40	novel_in_catalog	hectd1	novel	8930	41	combination_of_known_junctions	30.0	ATGAAGTCTTATTTATTTAC	1046	GiU1,GiU4,GiU7,HKU1,HKU4,HKU7,LiU1,LiU4,LiU7,SAV_Challenge,SAV_Control	396	7787	LOC100380626	E3 ubiquitin-protein ligase HECTD1 isoform X4	GO:0004842,GO:0005515,GO:0016567,GO:0046872	ubiquitin-protein transferase activity,protein binding,protein ubiquitination,metal ion binding
PB.353.4	Salmo_Salar	SS353.4	NC_027300.1	-	9031	41	full-splice_match	hectd1	XM_014194233.1	9025	41	multi-exon	30.0	TATGAAGTCTTATTTATTTA	1156	GiU1,GiU4,GiU7,HKU1,HKU4,HKU7,LiU1,LiU4,LiU7,SAV_Challenge	395	8110	hectd1	E3 ubiquitin-protein ligase HECTD1 isoform X1	GO:0004842,GO:0005515,GO:0016567,GO:0016874,GO:0046872	ubiquitin-protein transferase activity,protein binding,protein ubiquitination,ligase activity,metal ion binding
PB.353.6	Salmo_Salar	SS353.6	NC_027300.1	-	8890	41	novel_in_catalog	hectd1	novel	8930	41	combination_of_known_junctions	30.0	TATGAAGTCTTATTTATTTA	81	GiU4,GiU7,HKU1,HKU4,HKU7,LiU7,SAV_Challenge,SAV_Control	394	7968	hectd1	E3 ubiquitin-protein ligase HECTD1 isoform X1	GO:0004842,GO:0005515,GO:0016567,GO:0016874,GO:0046872	ubiquitin-protein transferase activity,protein binding,protein ubiquitination,ligase activity,metal ion binding
PB.353.7	Salmo_Salar	SS353.7	NC_027300.1	-	8803	40	novel_in_catalog	hectd1	novel	9025	41	combination_of_known_junctions	30.0	ATGAAGTCTTATTTATTTAC	33	GiU4,HKU1,HKU4,HKU7	348	7880	hectd1	E3 ubiquitin-protein ligase HECTD1 isoform X4	GO:0004842,GO:0005515,GO:0016567,GO:0046872	ubiquitin-protein transferase activity,protein binding,protein ubiquitination,metal ion binding
PB.353.20	Salmo_Salar	SS353.20	NC_027300.1	-	8581	39	novel_not_in_catalog	hectd1	novel	9025	41	at_least_one_novel_splicesite	40.0	AAAGTATGAAGTCTTATTTA	7	HKU1,HKU4	150	7667	LOC100380626	E3 ubiquitin-protein ligase HECTD1 isoform X4	GO:0004842,GO:0005515,GO:0016567,GO:0046872	ubiquitin-protein transferase activity,protein binding,protein ubiquitination,metal ion binding
PB.353.32	Salmo_Salar	SS353.32	NC_027300.1	-	3448	14	novel_not_in_catalog	hectd1	novel	8850	40	at_least_one_novel_splicesite	40.0	AAAGTATGAAGTCTTATTTA	2	LiU4	289	2529		---NA---	GO:0004842	ubiquitin-protein transferase activity
PB.355.2	Salmo_Salar	SS355.2	NC_027300.1	+	6929	7	full-splice_match	arhgap5	XM_014194348.1	6947	7	multi-exon	55.00000000000001	AAAAAAAAATCAAGTTTTGT	639	GiU1,GiU4,GiU7,HKU1,HKU4,HKU7,LiU1,LiU4,LiU7,SAV_Challenge,SAV_Control	433	4941	arhgap5	rho GTPase-activating protein 5	GO:0003924,GO:0005525,GO:0007165	GTPase activity,GTP binding,signal transduction	EC:3.6.1.15	Nucleoside-triphosphate phosphatase
PB.356.1	Salmo_Salar	SS356.1	NC_027300.1	-	3296	6	full-splice_match	LOC106601994	XM_014194442.1	1706	6	multi-exon	40.0	AAAAAGTAATGGCTTGGTGA	87	GiU1,GiU4,GiU7,HKU1,HKU4,SAV_Challenge,SAV_Control	131	1057		E2F-associated phosphoprotein-like
PB.356.2	Salmo_Salar	SS356.2	NC_027300.1	-	2526	6	novel_not_in_catalog	LOC106601994	novel	1706	6	at_least_one_novel_splicesite	35.0	AAACAAATTGTTTTATCTTT	2	GiU4	341	1054		E2F-associated phosphoprotein
PB.357.2	Salmo_Salar	SS357.2	NC_027300.1	-	2911	13	novel_in_catalog	LOC106602024	novel	2308	14	intron_retention	25.0	TAAACTGCTTGTACTAGGTT	17	GiU4,HKU1,HKU4	1011	1883	snx6	sorting nexin-6	GO:0005768,GO:0005829,GO:0006886,GO:0035091,GO:0042147	endosome,cytosol,intracellular protein transport,phosphatidylinositol binding,retrograde transport endosome to Golgi
PB.357.4	Salmo_Salar	SS357.4	NC_027300.1	-	3001	14	novel_not_in_catalog	LOC106602024	novel	2308	14	intron_retention	25.0	TAAACTGCTTGTACTAGGTT	2	HKU1	1100	1972	snx6	sorting nexin-6	GO:0005768,GO:0005829,GO:0006886,GO:0035091,GO:0042147	endosome,cytosol,intracellular protein transport,phosphatidylinositol binding,retrograde transport endosome to Golgi
PB.358.1	Salmo_Salar	SS358.1	NC_027300.1	-	1613	4	full-splice_match	LOC106602033	XM_014194484.1	1690	4	multi-exon	45.0	AAATAGAAAGATCTGGTCTA	112	GiU1,GiU4,GiU7,HKU1,HKU4,HKU7,LiU1,LiU4,LiU7,SAV_Challenge	76	576	cfl2	cofilin-2	GO:0030043,GO:0030864,GO:0048870,GO:0051015	actin filament fragmentation,cortical actin cytoskeleton,cell motility,actin filament binding
PB.359.1	Salmo_Salar	SS359.1	NC_027300.1	-	5628	26	full-splice_match	LOC106602003	XM_014194448.1	5642	26	multi-exon	15.0	ATATTTCTTGGTCATCTCTC	75	GiU1,GiU4,GiU7,HKU1,HKU4,HKU7,SAV_Control	170	4702	LOC106602003	bromodomain adjacent to zinc finger domain protein 1A-like isoform X1	GO:0005515,GO:0005634,GO:0046872	protein binding,nucleus,metal ion binding
PB.360.2	Salmo_Salar	SS360.2	NC_027300.1	+	2445	15	novel_in_catalog	LOC106602043	novel	2562	16	intron_retention	25.0	TAAAAAGCCTGTCTCCTTTC	5	GiU1,HKU4	584	1768		signal recognition particle 54 kDa protein isoform X2	GO:0003924,GO:0005525,GO:0006614,GO:0008312,GO:0048500	GTPase activity,GTP binding,SRP-dependent cotranslational protein targeting to membrane,7S RNA binding,signal recognition particle
PB.360.3	Salmo_Salar	SS360.3	NC_027300.1	+	2426	17	novel_not_in_catalog	LOC106602043	novel	2258	17	at_least_one_novel_splicesite	25.0	TAAAAAGCCTGTCTCCTTTC	2	GiU4	456	1970	SRP54	signal recognition particle 54 kDa protein	GO:0003924,GO:0005525,GO:0005786,GO:0005829,GO:0006616,GO:0008312,GO:0030593,GO:0030851,GO:0030942,GO:0031017	GTPase activity,GTP binding,signal recognition particle endoplasmic reticulum targeting,cytosol,SRP-dependent cotranslational protein targeting to membrane translocation,7S RNA binding,neutrophil chemotaxis,granulocyte differentiation,endoplasmic reticulum signal peptide binding,exocrine pancreas development	EC:3.6.1.15	Nucleoside-triphosphate phosphatase
PB.360.4	Salmo_Salar	SS360.4	NC_027300.1	+	2202	17	full-splice_match	LOC106602043	XM_014194528.1	2203	17	multi-exon	25.0	AAAAAGCCTGTCTCCTTTCC	5	HKU4	231	1745	SRP54	signal recognition particle 54 kDa protein	GO:0003924,GO:0005525,GO:0005786,GO:0005829,GO:0006616,GO:0008312,GO:0030593,GO:0030851,GO:0030942,GO:0031017	GTPase activity,GTP binding,signal recognition particle endoplasmic reticulum targeting,cytosol,SRP-dependent cotranslational protein targeting to membrane translocation,7S RNA binding,neutrophil chemotaxis,granulocyte differentiation,endoplasmic reticulum signal peptide binding,exocrine pancreas development	EC:3.6.1.15	Nucleoside-triphosphate phosphatase
PB.360.5	Salmo_Salar	SS360.5	NC_027300.1	+	2281	17	novel_not_in_catalog	LOC106602043	novel	2258	17	at_least_one_novel_splicesite	25.0	TTAAAAAGCCTGTCTCCTTT	13	GiU1,GiU7,HKU1	807	1826		---NA---	GO:0003924,GO:0005525,GO:0006614,GO:0008312,GO:0048500	GTPase activity,GTP binding,SRP-dependent cotranslational protein targeting to membrane,7S RNA binding,signal recognition particle
PB.360.6	Salmo_Salar	SS360.6	NC_027300.1	+	2585	16	novel_not_in_catalog	LOC106602043	novel	2562	16	intron_retention	25.0	AAAAAGCCTGTCTCCTTTCC	29	GiU1,GiU4,HKU1,HKU4,HKU7	1110	2129		---NA---	GO:0003924,GO:0005525,GO:0006614,GO:0008312,GO:0048500	GTPase activity,GTP binding,SRP-dependent cotranslational protein targeting to membrane,7S RNA binding,signal recognition particle
PB.360.7	Salmo_Salar	SS360.7	NC_027300.1	+	2263	18	novel_not_in_catalog	LOC106602043	novel	2203	17	at_least_one_novel_splicesite	25.0	AAAAAGCCTGTCTCCTTTCC	2	HKU7	229	1806	SRP54	signal recognition particle 54 kDa protein	GO:0003924,GO:0005525,GO:0005786,GO:0005829,GO:0006616,GO:0008312,GO:0030593,GO:0030851,GO:0030942,GO:0031017	GTPase activity,GTP binding,signal recognition particle endoplasmic reticulum targeting,cytosol,SRP-dependent cotranslational protein targeting to membrane translocation,7S RNA binding,neutrophil chemotaxis,granulocyte differentiation,endoplasmic reticulum signal peptide binding,exocrine pancreas development	EC:3.6.1.15	Nucleoside-triphosphate phosphatase
PB.360.8	Salmo_Salar	SS360.8	NC_027300.1	+	2246	17	full-splice_match	LOC106602043	XM_014194494.1	2258	17	multi-exon	20.0	AAAAGCCTGTCTCCTTTCCT	473	GiU1,GiU4,GiU7,HKU1,HKU4,HKU7,LiU4,SAV_Challenge,SAV_Control	274	1788	SRP54	signal recognition particle 54 kDa protein	GO:0003924,GO:0005525,GO:0005786,GO:0005829,GO:0006616,GO:0008312,GO:0030593,GO:0030851,GO:0030942,GO:0031017	GTPase activity,GTP binding,signal recognition particle endoplasmic reticulum targeting,cytosol,SRP-dependent cotranslational protein targeting to membrane translocation,7S RNA binding,neutrophil chemotaxis,granulocyte differentiation,endoplasmic reticulum signal peptide binding,exocrine pancreas development	EC:3.6.1.15	Nucleoside-triphosphate phosphatase
PB.360.9	Salmo_Salar	SS360.9	NC_027300.1	+	2640	15	novel_in_catalog	LOC106602043	novel	2562	16	intron_retention	25.0	TAAAAAGCCTGTCTCCTTTC	18	GiU7,HKU1,HKU7	1166	2185		---NA---	GO:0003924,GO:0005525,GO:0006614,GO:0008312,GO:0048500	GTPase activity,GTP binding,SRP-dependent cotranslational protein targeting to membrane,7S RNA binding,signal recognition particle
PB.360.10	Salmo_Salar	SS360.10	NC_027300.1	+	2545	16	full-splice_match	LOC106602043	XM_014194500.1	2562	16	multi-exon	25.0	AAAAAGCCTGTCTCCTTTCC	326	GiU1,GiU4,GiU7,HKU1,HKU4,HKU7,LiU4	574	2088	SRP54	signal recognition particle 54 kDa protein	GO:0003924,GO:0005525,GO:0005786,GO:0005829,GO:0006616,GO:0008312,GO:0030593,GO:0030851,GO:0030942,GO:0031017	GTPase activity,GTP binding,signal recognition particle endoplasmic reticulum targeting,cytosol,SRP-dependent cotranslational protein targeting to membrane translocation,7S RNA binding,neutrophil chemotaxis,granulocyte differentiation,endoplasmic reticulum signal peptide binding,exocrine pancreas development	EC:3.6.1.15	Nucleoside-triphosphate phosphatase
PB.360.11	Salmo_Salar	SS360.11	NC_027300.1	+	2830	15	novel_in_catalog	LOC106602043	novel	2562	16	intron_retention	25.0	AAAAAGCCTGTCTCCTTTCC	2	HKU1	571	1923	SRP54	signal recognition particle 54 kDa protein	GO:0003924,GO:0005525,GO:0005786,GO:0005829,GO:0006616,GO:0008312,GO:0030593,GO:0030851,GO:0030942,GO:0031017	GTPase activity,GTP binding,signal recognition particle endoplasmic reticulum targeting,cytosol,SRP-dependent cotranslational protein targeting to membrane translocation,7S RNA binding,neutrophil chemotaxis,granulocyte differentiation,endoplasmic reticulum signal peptide binding,exocrine pancreas development	EC:3.6.1.15	Nucleoside-triphosphate phosphatase
PB.360.12	Salmo_Salar	SS360.12	NC_027300.1	+	2628	15	novel_not_in_catalog	LOC106602043	novel	2562	16	intron_retention	25.0	TTAAAAAGCCTGTCTCCTTT	2	HKU1	1155	2174		---NA---	GO:0003924,GO:0005525,GO:0006614,GO:0008312,GO:0048500	GTPase activity,GTP binding,SRP-dependent cotranslational protein targeting to membrane,7S RNA binding,signal recognition particle
PB.361.1	Salmo_Salar	SS361.1	NC_027300.1	+	3507	18	full-splice_match	sec23a	XM_014194556.1	3504	18	multi-exon	30.0	AAAATACATTTTTGTTTGTT	1254	GiU1,GiU4,GiU7,HKU1,HKU4,HKU7,LiU1,LiU4,LiU7,SAV_Challenge,SAV_Control	344	2641	sec23a	protein transport protein Sec23A	GO:0000139,GO:0005783,GO:0005789,GO:0005829,GO:0006886,GO:0008270,GO:0030127,GO:0090114	Golgi membrane,endoplasmic reticulum,endoplasmic reticulum membrane,cytosol,intracellular protein transport,zinc ion binding,COPII vesicle coat,COPII-coated vesicle budding
PB.361.2	Salmo_Salar	SS361.2	NC_027300.1	+	3161	17	novel_in_catalog	sec23a	novel	3504	18	combination_of_known_splicesites	30.0	AAAATACATTTTTGTTTGTT	2	GiU1	86	2296	sec23a	protein transport protein Sec23A	GO:0000139,GO:0005783,GO:0005789,GO:0005829,GO:0006886,GO:0008270,GO:0030127,GO:0035138,GO:0048702,GO:0051216,GO:0090114	Golgi membrane,endoplasmic reticulum,endoplasmic reticulum membrane,cytosol,intracellular protein transport,zinc ion binding,COPII vesicle coat,pectoral fin morphogenesis,embryonic neurocranium morphogenesis,cartilage development,COPII-coated vesicle budding
PB.361.3	Salmo_Salar	SS361.3	NC_027300.1	+	3144	17	novel_in_catalog	sec23a	novel	3504	18	combination_of_known_splicesites	30.0	AAAATACATTTTTGTTTGTT	4	GiU7,HKU1	63	2279	sec23a	protein transport protein Sec23A	GO:0000139,GO:0005783,GO:0005789,GO:0005829,GO:0006886,GO:0008270,GO:0030127,GO:0090114	Golgi membrane,endoplasmic reticulum,endoplasmic reticulum membrane,cytosol,intracellular protein transport,zinc ion binding,COPII vesicle coat,COPII-coated vesicle budding
PB.362.1	Salmo_Salar	SS362.1	NC_027300.1	+	1896	1	antisense	novelGene_sstr1_AS	novel	NA	NA	mono-exon	50.0	ACAAAAACTGGTTGAATCAA	341	GiU1,GiU4,GiU7,HKU1,HKU4,HKU7,LiU1,LiU7,SAV_Challenge,SAV_Control	99	1352	ROHU_020160	complement component C1q receptor-like	GO:0005509,GO:0016021	calcium ion binding,integral component of membrane
PB.363.1	Salmo_Salar	SS363.1	NC_027300.1	+	2101	2	full-splice_match	foxa1	XM_014194608.1	2121	2	multi-exon	20.0	ATTCACTGATTGTTGGTATT	107	LiU1,LiU4,LiU7	116	1429	foxa1	hepatocyte nuclear factor 3-alpha	GO:0000976,GO:0003700,GO:0005634,GO:0006355,GO:0008134,GO:0019904,GO:0048319	transcription regulatory region sequence-specific DNA binding,DNA-binding transcription factor activity,nucleus,regulation of transcription DNA-templated,transcription factor binding,protein domain specific binding,axial mesoderm morphogenesis
PB.368.1	Salmo_Salar	SS368.1	NC_027300.1	-	1687	4	full-splice_match	timm9	XM_014194720.1	748	4	multi-exon	30.0	AGTTTGTGTAAAATGTATTT	20	GiU1,GiU7,HKU7,LiU7	47	313	timm9	mitochondrial import inner membrane translocase subunit Tim9	GO:0005739,GO:0015031,GO:0046872	mitochondrion,protein transport,metal ion binding
PB.369.1	Salmo_Salar	SS369.1	NC_027300.1	+	2983	1	full-splice_match	LOC106602196	XM_014194694.1	3069	1	mono-exon	30.0	AACCCTTGGTGAAATGTCAG	463	GiU1,GiU4,GiU7,HKU1,HKU4,HKU7,SAV_Challenge,SAV_Control	301	2310		probable E3 ubiquitin-protein ligase IRF2BPL
PB.371.1	Salmo_Salar	SS371.1	NC_027300.1	+	3425	4	full-splice_match	dact1	XM_014194740.1	3478	4	multi-exon	25.0	AATATATTTGGTTGCTACTT	27	GiU1,GiU4,GiU7	386	3043		dapper homolog 1-like
PB.372.1	Salmo_Salar	SS372.1	NC_027300.1	+	4921	3	full-splice_match	fbxo34	XM_014194751.1	4943	3	multi-exon	25.0	AAAAGATCCTGTGGGTTGCC	41	GiU1,HKU1,HKU4,HKU7,SAV_Control	390	2915		F-box only protein 34-like	GO:0005515	protein binding
PB.373.1	Salmo_Salar	SS373.1	NC_027300.1	-	2512	9	full-splice_match	LOC106602264	XM_014194791.1	2516	9	multi-exon	15.0	ACTTTCTTTGTTTTACTTCA	40	GiU1,GiU4,GiU7,HKU1,HKU4,LiU4,SAV_Control	199	1725		beclin 1-associated autophagy-related key regulator-like
PB.373.2	Salmo_Salar	SS373.2	NC_027300.1	-	1908	9	novel_not_in_catalog	LOC106602264	novel	2516	9	at_least_one_novel_splicesite	10.0	CACTTTCTTTGTTTTACTTC	2	HKU1	121	1122		beclin 1-associated autophagy-related key regulator
PB.374.1	Salmo_Salar	SS374.1	NC_027300.1	+	1486	6	novel_in_catalog	jmjd7	novel	1306	8	intron_retention	55.00000000000001	AAAAAACAAGTTGAGTGTAA	3	HKU1	479	1303		bifunctional peptidase and (3S)-lysyl hydroxylase JMJD7
PB.374.2	Salmo_Salar	SS374.2	NC_027300.1	+	1379	7	novel_in_catalog	jmjd7	novel	1306	8	intron_retention	55.00000000000001	AAAAAACAAGTTGAGTGTAA	5	HKU1,HKU4	373	1197		bifunctional peptidase and (3S)-lysyl hydroxylase JMJD7
PB.374.3	Salmo_Salar	SS374.3	NC_027300.1	+	1307	8	full-splice_match	jmjd7	NM_001141333.1	1306	8	multi-exon	50.0	AAAAACAAGTTGAGTGTAAT	73	GiU1,GiU7,HKU1,HKU7,LiU4,SAV_Challenge,SAV_Control	131	1123		bifunctional peptidase and (3S)-lysyl hydroxylase JMJD7
PB.374.4	Salmo_Salar	SS374.4	NC_027300.1	+	1275	8	novel_not_in_catalog	jmjd7	novel	1306	8	at_least_one_novel_splicesite	55.00000000000001	AAAAAACAAGTTGAGTGTAA	2	HKU7	137	1096		jmjC domain-containing protein 7 isoform X1
PB.376.3	Salmo_Salar	SS376.3	NC_027300.1	-	5357	18	incomplete-splice_match	LOC106602308	XM_014194858.1	10684	25	3prime_fragment	20.0	AATGTAGCCGTTTTTATCTC	89	GiU1,GiU4,GiU7,HKU1,HKU4,HKU7	653	5104		---NA---	GO:0003700,GO:0006355,GO:0046983,GO:0071339	DNA-binding transcription factor activity,regulation of transcription DNA-templated,protein dimerization activity,MLL1 complex
PB.378.1	Salmo_Salar	SS378.1	NC_027300.1	-	3369	20	novel_not_in_catalog	LOC106602312	novel	3425	19	at_least_one_novel_splicesite	35.0	TACACACAATCAGCCTTACT	2	GiU7	350	2218		tyrosine-protein kinase receptor TYRO3-like isoform X4	GO:0004672,GO:0005515,GO:0005524,GO:0006468	protein kinase activity,protein binding,ATP binding,protein phosphorylation
PB.378.2	Salmo_Salar	SS378.2	NC_027300.1	-	3181	19	full-splice_match	LOC106602312	XM_014194866.1	3425	19	multi-exon	45.0	AAGATACACACAATCAGCCT	117	GiU1,GiU4,GiU7,LiU4,LiU7	314	2932	LOC106611249	tyrosine-protein kinase receptor TYRO3-like	GO:0004714,GO:0005515,GO:0005524,GO:0016021,GO:0018108	transmembrane receptor protein tyrosine kinase activity,protein binding,ATP binding,integral component of membrane,peptidyl-tyrosine phosphorylation	EC:2.7.10,EC:2.7.10.1	Transferring phosphorus-containing groups,Receptor protein-tyrosine kinase
PB.379.3	Salmo_Salar	SS379.3	NC_027300.1	-	1450	6	full-splice_match	LOC106602319	XM_014194876.1	1880	6	multi-exon	10.0	CTGCTGCCTCAGTGTCTTTA	6	GiU7	340	1056		leucine-rich repeat-containing protein 57-like	GO:0005515	protein binding
PB.380.1	Salmo_Salar	SS380.1	NC_027300.1	+	1858	7	full-splice_match	haus2	XM_014194073.1	1296	7	multi-exon	10.0	ATCTGTTTCCTTGCTGTTCA	174	GiU1,GiU4,GiU7,HKU1,HKU4,HKU7,SAV_Control	119	730	CEP27	HAUS augmin-like complex subunit 2	GO:0007098,GO:0051225,GO:0070652	centrosome cycle,spindle assembly,HAUS complex
PB.380.3	Salmo_Salar	SS380.3	NC_027300.1	+	1296	6	novel_in_catalog	haus2	novel	1296	7	intron_retention	25.0	AATATTTGGACTGTGTGTAC	2	HKU4	120	437		---NA---	GO:0031023,GO:0051225	microtubule organizing center organization,spindle assembly
PB.380.5	Salmo_Salar	SS380.5	NC_027300.1	+	1514	5	novel_in_catalog	haus2	novel	1296	7	intron_retention	25.0	AATATTTGGACTGTGTGTAC	2	HKU4	850	1125		---NA---	GO:0007098,GO:0051225,GO:0070652	centrosome cycle,spindle assembly,HAUS complex
PB.381.1	Salmo_Salar	SS381.1	NC_027300.1	-	2756	11	novel_not_in_catalog	hipl1	novel	2880	11	at_least_one_novel_splicesite	25.0	AAGTTATGTGCTCATTTGAC	5	LiU1,LiU7	103	2394	LOC106611251	HHIP-like protein 1	GO:0003824,GO:0005044,GO:0005737,GO:0006897,GO:0016020	catalytic activity,scavenger receptor activity,cytoplasm,endocytosis,membrane
PB.381.2	Salmo_Salar	SS381.2	NC_027300.1	-	3150	10	novel_in_catalog	hipl1	novel	2880	11	intron_retention	25.0	CAAGTTATGTGCTCATTTGA	120	LiU1,LiU4,LiU7	119	1426		---NA---	GO:0003824	catalytic activity
PB.381.3	Salmo_Salar	SS381.3	NC_027300.1	-	3150	11	full-splice_match	hipl1	NM_001173640.1	2880	11	multi-exon	30.0	ACTCACAAGTTATGTGCTCA	5992	LiU1,LiU4,LiU7,SAV_Challenge,SAV_Control	326	2794	LOC106611251	HHIP-like protein 1	GO:0003824,GO:0005044,GO:0005737,GO:0006897,GO:0016020	catalytic activity,scavenger receptor activity,cytoplasm,endocytosis,membrane
PB.381.4	Salmo_Salar	SS381.4	NC_027300.1	-	2882	11	novel_not_in_catalog	hipl1	novel	2880	11	at_least_one_novel_splicesite	25.0	ACAAGTTATGTGCTCATTTG	149	LiU1,LiU4,LiU7	105	2522	LOC106611251	HHIP-like protein 1	GO:0003824,GO:0005044,GO:0005737,GO:0006897,GO:0016020	catalytic activity,scavenger receptor activity,cytoplasm,endocytosis,membrane
PB.381.5	Salmo_Salar	SS381.5	NC_027300.1	-	2782	10	novel_in_catalog	hipl1	novel	2880	11	combination_of_known_splicesites	25.0	TCACAAGTTATGTGCTCATT	44	LiU1,LiU4,LiU7	104	2425	LOC106611251	HHIP-like protein 1	GO:0003824,GO:0005044,GO:0005737,GO:0006897,GO:0016020	catalytic activity,scavenger receptor activity,cytoplasm,endocytosis,membrane
PB.381.6	Salmo_Salar	SS381.6	NC_027300.1	-	1911	5	novel_not_in_catalog	hipl1	novel	2880	11	at_least_one_novel_splicesite	25.0	ACAAGTTATGTGCTCATTTG	10	LiU1,LiU4,LiU7	110	1552		---NA---	GO:0003824,GO:0005044,GO:0016020	catalytic activity,scavenger receptor activity,membrane
PB.381.8	Salmo_Salar	SS381.8	NC_027300.1	-	3785	10	novel_in_catalog	hipl1	novel	2880	11	intron_retention	25.0	ACAAGTTATGTGCTCATTTG	4	LiU4,LiU7	98	1867	LOC106611251	HHIP-like protein 1	GO:0003824,GO:0005044,GO:0005737,GO:0006897,GO:0016020	catalytic activity,scavenger receptor activity,cytoplasm,endocytosis,membrane
PB.381.9	Salmo_Salar	SS381.9	NC_027300.1	-	2829	12	novel_not_in_catalog	hipl1	novel	2880	11	at_least_one_novel_splicesite	25.0	ACAAGTTATGTGCTCATTTG	5	LiU1,LiU4	106	2574	LOC106611251	HHIP-like protein 1	GO:0003824,GO:0005044,GO:0005737,GO:0006897,GO:0016020	catalytic activity,scavenger receptor activity,cytoplasm,endocytosis,membrane
PB.381.11	Salmo_Salar	SS381.11	NC_027300.1	-	3342	9	novel_not_in_catalog	hipl1	novel	2880	11	intron_retention	25.0	ACAAGTTATGTGCTCATTTG	2	LiU7	104	1189		---NA---	GO:0003824	catalytic activity
PB.381.13	Salmo_Salar	SS381.13	NC_027300.1	-	2820	11	novel_not_in_catalog	hipl1	novel	2880	11	at_least_one_novel_splicesite	25.0	TCACAAGTTATGTGCTCATT	29	LiU4,LiU7,SAV_Challenge	105	2462	LOC106611251	HHIP-like protein 1	GO:0003824,GO:0005044,GO:0005737,GO:0006897,GO:0016020	catalytic activity,scavenger receptor activity,cytoplasm,endocytosis,membrane
PB.381.15	Salmo_Salar	SS381.15	NC_027300.1	-	2805	12	novel_not_in_catalog	hipl1	novel	2880	11	at_least_one_novel_splicesite	30.0	ACTCACAAGTTATGTGCTCA	30	LiU1,LiU4	105	2117	LOC106611251	HHIP-like protein 1	GO:0003824,GO:0005044,GO:0005737,GO:0006897,GO:0016020	catalytic activity,scavenger receptor activity,cytoplasm,endocytosis,membrane
PB.381.19	Salmo_Salar	SS381.19	NC_027300.1	-	3047	11	novel_not_in_catalog	hipl1	novel	2880	11	at_least_one_novel_splicesite	30.0	ACTCACAAGTTATGTGCTCA	2	LiU7	177	2693	LOC106611251	HHIP-like protein 1	GO:0003824,GO:0005044,GO:0005737,GO:0006897,GO:0016020	catalytic activity,scavenger receptor activity,cytoplasm,endocytosis,membrane
PB.381.20	Salmo_Salar	SS381.20	NC_027300.1	-	2960	11	novel_not_in_catalog	hipl1	novel	2880	11	at_least_one_novel_splicesite	35.0	ACAGACTCACAAGTTATGTG	2	LiU1	110	1651		---NA---	GO:0003824	catalytic activity
PB.382.1	Salmo_Salar	SS382.1	NC_027300.1	+	3051	5	novel_not_in_catalog	LOC106602325	novel	5260	5	at_least_one_novel_splicesite	60.0	AAAAAAAGTTATAATTGAAG	2	GiU1	328	1401		coiled-coil domain-containing protein 85C-A-like
PB.383.2	Salmo_Salar	SS383.2	NC_027300.1	-	3199	10	full-splice_match	ccnk	XM_014194946.1	3268	10	multi-exon	25.0	TAAAGGTGTTCATTTATTTT	4	GiU1,GiU4	290	1987	ccnk	cyclin-K-like isoform X1	GO:0000079,GO:0006357,GO:0016538,GO:0042025	regulation of cyclin-dependent protein serine/threonine kinase activity,regulation of transcription by RNA polymerase II,cyclin-dependent protein serine/threonine kinase regulator activity,host cell nucleus
PB.384.2	Salmo_Salar	SS384.2	NC_027300.1	+	4980	13	full-splice_match	LOC106602337	XM_014194918.1	5048	13	multi-exon	15.0	ATTCGTGTACAGCCTTGTTC	505	GiU1,GiU4,GiU7,HKU1,HKU4,HKU7,LiU1,LiU4,LiU7,SAV_Challenge,SAV_Control	106	2160	LOC106602337	histone-lysine N-methyltransferase setd3-like isoform X1	GO:0005515,GO:0018021,GO:0018064,GO:0030047	protein binding,peptidyl-histidine methylation,protein-histidine N-methyltransferase activity,actin modification	EC:2.1.1.85	Protein-histidine N-methyltransferase
PB.385.1	Salmo_Salar	SS385.1	NC_027300.1	+	4279	3	novel_not_in_catalog	LOC106601761	novel	7745	2	at_least_one_novel_splicesite	60.0	ATTAAGAGGGAAGAAAAAGA	19	GiU7,HKU1,HKU4	941	3556	bcl11ba	B-cell lymphoma/leukemia 11B-like isoform X1	GO:0003700,GO:0005634,GO:0006355,GO:0007275,GO:0043565	DNA-binding transcription factor activity,nucleus,regulation of transcription DNA-templated,multicellular organism development,sequence-specific DNA binding
PB.386.1	Salmo_Salar	SS386.1	NC_027300.1	-	3290	14	novel_not_in_catalog	LOC106602366	novel	1439	13	at_least_one_novel_splicesite	75.0	ATAAAAAAAAAAAAATGGAT	18	GiU1,GiU7,HKU1,HKU4,HKU7	62	1411	VRK1	serine/threonine-protein kinase VRK1-like isoform X1	GO:0004674,GO:0005524,GO:0006468	protein serine/threonine kinase activity,ATP binding,protein phosphorylation
PB.387.3	Salmo_Salar	SS387.3	NC_027300.1	-	2912	18	novel_in_catalog	galc	novel	2801	17	combination_of_known_splicesites	15.0	AACCGGGCTCTATTTTTTTG	4	GiU1	1033	2187		---NA---	GO:0004336,GO:0006683	galactosylceramidase activity,galactosylceramide catabolic process
PB.387.4	Salmo_Salar	SS387.4	NC_027300.1	-	2754	17	novel_not_in_catalog	galc	novel	2099	17	at_least_one_novel_splicesite	15.0	AACCGGGCTCTATTTTTTTG	2	LiU1	874	2028		---NA---	GO:0004336,GO:0006683	galactosylceramidase activity,galactosylceramide catabolic process
PB.387.8	Salmo_Salar	SS387.8	NC_027300.1	-	2672	16	novel_in_catalog	galc	novel	2801	17	combination_of_known_splicesites	15.0	GAACCGGGCTCTATTTTTTT	2	HKU7	601	1950		---NA---	GO:0004336,GO:0006683	galactosylceramidase activity,galactosylceramide catabolic process
PB.389.1	Salmo_Salar	SS389.1	NC_027300.1	-	5332	1	incomplete-splice_match	LOC106602420	XM_014195054.1	11973	36	mono-exon	25.0	ATTCTGGTATAACACTCTGG	39	GiU1,GiU4,GiU7,HKU1,HKU4,HKU7	2952	3170		---NA---
PB.390.1	Salmo_Salar	SS390.1	NC_027300.1	-	5271	13	full-splice_match	LOC106602440	XM_014195086.1	5675	13	multi-exon	45.0	ATTAAATGTTTATTTATAAA	195	GiU1,GiU4,GiU7,HKU1,HKU4,LiU1,LiU7,SAV_Challenge	237	4145	LOC106611269	calmin isoform X1	GO:0003779,GO:0016021	actin binding,integral component of membrane
PB.391.1	Salmo_Salar	SS391.1	NC_027300.1	-	3124	1	incomplete-splice_match	LOC106602443	XM_014195100.1	7494	19	mono-exon	30.0	AATTGATATCTGAGTCTGTA	137	GiU1,GiU4,GiU7,HKU1,HKU4,HKU7,LiU4	1244	1450		---NA---
PB.393.1	Salmo_Salar	SS393.1	NC_027300.1	-	2031	8	full-splice_match	LOC106602525	XM_014195204.1	2052	8	multi-exon	75.0	AAACAAATAAAAAAAGTACA	39	GiU4,GiU7,HKU7,SAV_Control	160	1107	GSONMT00041348001	eukaryotic translation initiation factor 2 subunit 1	GO:0003743,GO:0005737,GO:0006413	translation initiation factor activity,cytoplasm,translational initiation
PB.395.1	Salmo_Salar	SS395.1	NC_027300.1	-	4140	22	novel_not_in_catalog	LOC106601783	novel	3932	22	intron_retention	35.0	AAACAATTAGTTTAGTCTCT	180	GiU1,GiU4,GiU7,HKU1,HKU4,HKU7,LiU1,LiU4,LiU7,SAV_Challenge,SAV_Control	26	2425	LOC106611263	gephyrin isoform X11	GO:0006777,GO:0032324	Mo-molybdopterin cofactor biosynthetic process,molybdopterin cofactor biosynthetic process
PB.395.2	Salmo_Salar	SS395.2	NC_027300.1	-	4202	23	novel_not_in_catalog	LOC106601783	novel	3932	22	intron_retention	40.0	AAAACAATTAGTTTAGTCTC	177	GiU1,GiU4,GiU7,HKU1,HKU4,HKU7,LiU1,LiU4,LiU7,SAV_Challenge	45	2489	LOC106611263	gephyrin isoform X9	GO:0006777,GO:0032324	Mo-molybdopterin cofactor biosynthetic process,molybdopterin cofactor biosynthetic process
PB.395.4	Salmo_Salar	SS395.4	NC_027300.1	-	2614	22	novel_not_in_catalog	LOC106601783	novel	3932	22	intron_retention	65.0	AAAAGTGGAGAAAAAATATA	2	LiU4	28	2118	LOC106611263	gephyrin isoform X11	GO:0005524,GO:0006777,GO:0032324,GO:0046872,GO:0061598,GO:0061599	ATP binding,Mo-molybdopterin cofactor biosynthetic process,molybdopterin cofactor biosynthetic process,metal ion binding,molybdopterin adenylyltransferase activity,molybdopterin molybdotransferase activity	EC:2.10.1.1,EC:2.7.7.75	Molybdopterin molybdotransferase,Molybdopterin adenylyltransferase
PB.395.5	Salmo_Salar	SS395.5	NC_027300.1	-	2674	23	novel_not_in_catalog	LOC106601783	novel	3932	22	intron_retention	65.0	AAAAGTGGAGAAAAAATATA	4	LiU7	33	2507		gephyrin isoform X5	GO:0032324	molybdopterin cofactor biosynthetic process
PB.395.6	Salmo_Salar	SS395.6	NC_027300.1	-	1723	17	novel_not_in_catalog	LOC106601783	novel	3932	22	at_least_one_novel_splicesite	65.0	AAAAGTGGAGAAAAAATATA	2	GiU1	22	1491		---NA---	GO:0032324	molybdopterin cofactor biosynthetic process
PB.395.7	Salmo_Salar	SS395.7	NC_027300.1	-	1762	16	novel_not_in_catalog	LOC106601783	novel	3932	22	at_least_one_novel_splicesite	65.0	AAAAGTGGAGAAAAAATATA	3	GiU7	102	1526		---NA---	GO:0032324	molybdopterin cofactor biosynthetic process
PB.395.8	Salmo_Salar	SS395.8	NC_027300.1	-	2711	24	novel_not_in_catalog	LOC106601783	novel	3932	22	intron_retention	60.0	TAAAAGTGGAGAAAAAATAT	2	LiU1	27	2546		gephyrin isoform X5	GO:0032324	molybdopterin cofactor biosynthetic process
PB.395.9	Salmo_Salar	SS395.9	NC_027300.1	-	2554	22	novel_not_in_catalog	LOC106601783	novel	3932	22	intron_retention	60.0	AAAATAAATGAGTACATACA	2	HKU1	38	2473		gephyrin isoform X11	GO:0032324	molybdopterin cofactor biosynthetic process
PB.395.11	Salmo_Salar	SS395.11	NC_027300.1	-	2619	24	novel_not_in_catalog	LOC106601783	novel	3932	22	intron_retention	60.0	AAAATAAATGAGTACATACA	2	GiU7	27	2537		gephyrin isoform X5	GO:0032324	molybdopterin cofactor biosynthetic process
PB.396.1	Salmo_Salar	SS396.1	NC_027300.1	-	3566	10	novel_in_catalog	LOC106602554	novel	3791	11	combination_of_known_splicesites	5.0	ACTTGTTTGTGTTTCTGTGT	22	GiU7,HKU1,HKU7	1843	2148		hypothetical protein F2P81_026143	GO:0005515	protein binding
PB.396.2	Salmo_Salar	SS396.2	NC_027300.1	-	3957	12	full-splice_match	LOC106602554	XM_014195254.1	3955	12	multi-exon	10.0	AACTTGTTTGTGTTTCTGTG	242	GiU1,GiU4,GiU7,HKU1,HKU4,HKU7,SAV_Control	789	2534	A0A3P8Z992	alpha-(1,6)-fucosyltransferase-like	GO:0005515,GO:0008424,GO:0016021,GO:0032580,GO:0033578,GO:0036071	protein binding,glycoprotein 6-alpha-L-fucosyltransferase activity,integral component of membrane,Golgi cisterna membrane,protein glycosylation in Golgi,N-glycan fucosylation	EC:2.4.1.68	Glycoprotein 6-alpha-L-fucosyltransferase
PB.396.4	Salmo_Salar	SS396.4	NC_027300.1	-	3735	11	full-splice_match	LOC106602554	XM_014195245.1	3791	11	multi-exon	10.0	AACTTGTTTGTGTTTCTGTG	603	GiU1,GiU4,GiU7,HKU1,HKU4,HKU7,SAV_Challenge,SAV_Control	572	2317	A0A3P8Z992	alpha-(1,6)-fucosyltransferase-like	GO:0005515,GO:0008424,GO:0016021,GO:0032580,GO:0033578,GO:0036071	protein binding,glycoprotein 6-alpha-L-fucosyltransferase activity,integral component of membrane,Golgi cisterna membrane,protein glycosylation in Golgi,N-glycan fucosylation	EC:2.4.1.68	Glycoprotein 6-alpha-L-fucosyltransferase
PB.396.5	Salmo_Salar	SS396.5	NC_027300.1	-	3686	11	novel_not_in_catalog	LOC106602554	novel	3791	11	at_least_one_novel_splicesite	10.0	AACTTGTTTGTGTTTCTGTG	2	HKU4	629	2269	A0A3P8Z992	alpha-(1,6)-fucosyltransferase-like	GO:0005515,GO:0008424,GO:0016021,GO:0032580,GO:0033578,GO:0036071	protein binding,glycoprotein 6-alpha-L-fucosyltransferase activity,integral component of membrane,Golgi cisterna membrane,protein glycosylation in Golgi,N-glycan fucosylation	EC:2.4.1.68	Glycoprotein 6-alpha-L-fucosyltransferase
PB.396.9	Salmo_Salar	SS396.9	NC_027300.1	-	3673	11	novel_not_in_catalog	LOC106602554	novel	3791	11	at_least_one_novel_splicesite	10.0	AACTTGTTTGTGTTTCTGTG	2	GiU7	561	1382		---NA---
PB.396.10	Salmo_Salar	SS396.10	NC_027300.1	-	3723	11	novel_not_in_catalog	LOC106602554	novel	3791	11	at_least_one_novel_splicesite	10.0	AACTTGTTTGTGTTTCTGTG	2	HKU1	580	2304	A0A3P8Z992	alpha-(1,6)-fucosyltransferase-like	GO:0005515,GO:0008424,GO:0016021,GO:0032580,GO:0033578,GO:0036071	protein binding,glycoprotein 6-alpha-L-fucosyltransferase activity,integral component of membrane,Golgi cisterna membrane,protein glycosylation in Golgi,N-glycan fucosylation	EC:2.4.1.68	Glycoprotein 6-alpha-L-fucosyltransferase
PB.396.12	Salmo_Salar	SS396.12	NC_027300.1	-	3932	10	novel_in_catalog	LOC106602554	novel	3791	11	intron_retention	30.0	AAAGTGATCGGCTCAACTTG	2	HKU4	2223	2528		hypothetical protein F2P81_026143	GO:0005515	protein binding
PB.396.13	Salmo_Salar	SS396.13	NC_027300.1	-	2543	11	novel_not_in_catalog	LOC106602554	novel	3791	11	at_least_one_novel_splicesite	80.0	AAAGAAATGAAAGAAAAAAA	3	HKU1	523	2268	A0A3P8Z992	alpha-(1,6)-fucosyltransferase-like	GO:0005515,GO:0008424,GO:0016021,GO:0032580,GO:0033578,GO:0036071	protein binding,glycoprotein 6-alpha-L-fucosyltransferase activity,integral component of membrane,Golgi cisterna membrane,protein glycosylation in Golgi,N-glycan fucosylation	EC:2.4.1.68	Glycoprotein 6-alpha-L-fucosyltransferase
PB.396.14	Salmo_Salar	SS396.14	NC_027300.1	-	2508	10	novel_in_catalog	LOC106602554	novel	3791	11	combination_of_known_splicesites	80.0	AAAGAAATGAAAGAAAAAAA	3	HKU1	488	2233	A0A3P8Z992	alpha-(1,6)-fucosyltransferase-like	GO:0005515,GO:0008424,GO:0016021,GO:0032580,GO:0033578,GO:0036071	protein binding,glycoprotein 6-alpha-L-fucosyltransferase activity,integral component of membrane,Golgi cisterna membrane,protein glycosylation in Golgi,N-glycan fucosylation	EC:2.4.1.68	Glycoprotein 6-alpha-L-fucosyltransferase
PB.396.15	Salmo_Salar	SS396.15	NC_027300.1	-	2517	10	full-splice_match	LOC106602554	XM_014195269.1	3596	10	multi-exon	80.0	AAAGAAATGAAAGAAAAAAA	5	HKU1	496	2241	A0A3P8Z992	alpha-(1,6)-fucosyltransferase-like	GO:0005515,GO:0008424,GO:0016021,GO:0032580,GO:0033578,GO:0036071	protein binding,glycoprotein 6-alpha-L-fucosyltransferase activity,integral component of membrane,Golgi cisterna membrane,protein glycosylation in Golgi,N-glycan fucosylation	EC:2.4.1.68	Glycoprotein 6-alpha-L-fucosyltransferase
PB.396.17	Salmo_Salar	SS396.17	NC_027300.1	-	2451	10	novel_in_catalog	LOC106602554	novel	3791	11	combination_of_known_splicesites	80.0	AAAGAAATGAAAGAAAAAAA	3	HKU4	855	2177	A0A3P8Z992	alpha-(1,6)-fucosyltransferase-like	GO:0005515,GO:0008424,GO:0016021,GO:0032580,GO:0033578,GO:0036071	protein binding,glycoprotein 6-alpha-L-fucosyltransferase activity,integral component of membrane,Golgi cisterna membrane,protein glycosylation in Golgi,N-glycan fucosylation	EC:2.4.1.68	Glycoprotein 6-alpha-L-fucosyltransferase
PB.397.1	Salmo_Salar	SS397.1	NC_027300.1	+	2707	8	novel_not_in_catalog	snap23	novel	2993	8	at_least_one_novel_splicesite	25.0	GTAAAACCTTGTTGAGCTTT	537	GiU1,GiU4,GiU7,HKU1,HKU4,HKU7,LiU1,LiU4,LiU7,SAV_Challenge,SAV_Control	187	837		synaptosomal-associated protein 23 isoform X2
PB.397.4	Salmo_Salar	SS397.4	NC_027300.1	+	2911	10	novel_not_in_catalog	snap23	novel	2993	8	at_least_one_novel_splicesite	20.0	TTGAGCTTTGAATTTTACCG	47	GiU7,HKU1,HKU4,HKU7,SAV_Control	380	1030		synaptosomal-associated protein 23 isoform X2
PB.397.5	Salmo_Salar	SS397.5	NC_027300.1	+	2788	11	novel_not_in_catalog	snap23	novel	2993	8	at_least_one_novel_splicesite	20.0	TGTTGAGCTTTGAATTTTAC	2	HKU1	354	1004		synaptosomal-associated protein 23 isoform X2
PB.397.6	Salmo_Salar	SS397.6	NC_027300.1	+	2721	8	full-splice_match	snap23	XM_014195346.1	3039	8	multi-exon	20.0	GTTGAGCTTTGAATTTTACC	1917	GiU1,GiU4,GiU7,HKU1,HKU4,HKU7,LiU1,LiU4,LiU7,SAV_Challenge,SAV_Control	191	841		synaptosomal-associated protein 23 isoform X2
PB.397.8	Salmo_Salar	SS397.8	NC_027300.1	+	1957	2	novel_not_in_catalog	snap23	novel	3039	8	at_least_one_novel_splicesite	20.0	TTGAGCTTTGAATTTTACCG	7	LiU1,LiU4,LiU7	1212	1481		---NA---
PB.397.10	Salmo_Salar	SS397.10	NC_027300.1	+	2621	7	novel_in_catalog	snap23	novel	3039	8	combination_of_known_splicesites	30.0	AAAACCTTGTTGAGCTTTGA	8	HKU1	144	752		synaptosomal-associated protein 23 isoform X2
PB.397.11	Salmo_Salar	SS397.11	NC_027300.1	+	2545	7	novel_in_catalog	snap23	novel	3039	8	combination_of_known_splicesites	30.0	AAAACCTTGTTGAGCTTTGA	26	HKU1,HKU4,HKU7,LiU4,LiU7	102	674		synaptosomal-associated protein 23 isoform X2
PB.397.12	Salmo_Salar	SS397.12	NC_027300.1	+	2590	8	novel_not_in_catalog	snap23	novel	3039	8	at_least_one_novel_splicesite	20.0	TTGAGCTTTGAATTTTACCG	5	GiU1,LiU7	134	709		synaptosomal-associated protein 23 isoform X2
PB.397.13	Salmo_Salar	SS397.13	NC_027300.1	+	2786	8	full-splice_match	snap23	XM_014195338.1	3278	8	multi-exon	20.0	TGTTGAGCTTTGAATTTTAC	1317	GiU1,GiU4,GiU7,HKU4,SAV_Challenge,SAV_Control	169	906	snap23.1	synaptosomal-associated protein 23 isoform X1	GO:0005484,GO:0005886,GO:0016082,GO:0019905,GO:0031201,GO:0031629,GO:0098793	SNAP receptor activity,plasma membrane,synaptic vesicle priming,syntaxin binding,SNARE complex,synaptic vesicle fusion to presynaptic active zone membrane,presynapse
PB.397.17	Salmo_Salar	SS397.17	NC_027300.1	+	2541	7	novel_not_in_catalog	snap23	novel	2993	8	at_least_one_novel_splicesite	20.0	TTGTTGAGCTTTGAATTTTA	3	SAV_Control	90	662		synaptosomal-associated protein 23 isoform X2
PB.398.1	Salmo_Salar	SS398.1	NC_027300.1	-	4449	15	novel_not_in_catalog	rin3	novel	5238	14	at_least_one_novel_splicesite	10.0	ACTCACCTTGTCCTGGTCTG	2	GiU4	458	4264	LOC106611275	ras and Rab interactor 3	GO:0007165	signal transduction
PB.398.3	Salmo_Salar	SS398.3	NC_027300.1	-	5246	14	full-splice_match	rin3	XM_014195317.1	5238	14	multi-exon	25.0	ACTTTATATAGCATGTGTCT	190	GiU1,GiU4,GiU7,HKU1,HKU4,HKU7,SAV_Control	458	4264	LOC106611275	ras and Rab interactor 3	GO:0007165	signal transduction
PB.399.1	Salmo_Salar	SS399.1	NC_027300.1	-	5528	28	novel_not_in_catalog	LOC106602627	novel	9226	41	at_least_one_novel_splicesite	20.0	AGTTTGGAGTTACTGCATGT	3	HKU4	541	5130		spectrin beta chain, non-erythrocytic 1-like	GO:0005515	protein binding
PB.399.2	Salmo_Salar	SS399.2	NC_027300.1	-	6830	35	novel_not_in_catalog	LOC106602627	novel	9226	41	at_least_one_novel_splicesite	20.0	CAGTTTGGAGTTACTGCATG	28	GiU7,HKU1,HKU4,HKU7	491	6478	LOC106602627	spectrin beta chain, erythrocytic-like	GO:0003779,GO:0005200,GO:0005543,GO:0008091,GO:0051693	actin binding,structural constituent of cytoskeleton,phospholipid binding,spectrin,actin filament capping
PB.399.14	Salmo_Salar	SS399.14	NC_027300.1	-	8320	41	full-splice_match	LOC106602627	XM_014195383.1	9228	41	multi-exon	25.0	AATAGCACTGTGGCCATCTC	950	GiU1,GiU4,HKU1,HKU4,HKU7	573	7697	LOC106602627	spectrin beta chain, erythrocytic-like	GO:0003779,GO:0005200,GO:0005543,GO:0008091,GO:0051693	actin binding,structural constituent of cytoskeleton,phospholipid binding,spectrin,actin filament capping
PB.399.9	Salmo_Salar	SS399.9	NC_027300.1	-	1841	8	novel_not_in_catalog	LOC106602627	novel	9226	41	at_least_one_novel_splicesite	20.0	CAACATTGTTTGTGTACTTT	2	HKU7	151	1089		---NA---	GO:0005515	protein binding
PB.400.1	Salmo_Salar	SS400.1	NC_027300.1	-	6309	11	incomplete-splice_match	LOC106602615	XM_014195367.1	13777	32	3prime_fragment	25.0	ACATATTTGAGTATTGTGTG	31	GiU1,GiU4,GiU7	675	5945		---NA---	GO:0008289	lipid binding
PB.403.1	Salmo_Salar	SS403.1	NC_027300.1	+	4156	14	novel_in_catalog	tmem62	novel	3824	16	intron_retention	25.0	AGGTTTGTGGTAAATTGATT	1100	GiU1,GiU4,GiU7,HKU1,HKU4,HKU7,LiU1,LiU4,LiU7,SAV_Challenge,SAV_Control	292	2211	tmem62	transmembrane protein 62	GO:0016021,GO:0016787	integral component of membrane,hydrolase activity
PB.403.4	Salmo_Salar	SS403.4	NC_027300.1	+	4425	15	novel_not_in_catalog	tmem62	novel	3810	16	at_least_one_novel_splicesite	25.0	AGGTTTGTGGTAAATTGATT	2	GiU1	1488	2477		---NA---
PB.403.5	Salmo_Salar	SS403.5	NC_027300.1	+	4385	15	novel_not_in_catalog	tmem62	novel	3824	16	at_least_one_novel_splicesite	40.0	TAAATTGATTTTAAGACAGT	26	GiU1,GiU4,GiU7,HKU1	1261	2427		---NA---
PB.403.9	Salmo_Salar	SS403.9	NC_027300.1	+	4193	14	novel_in_catalog	tmem62	novel	3810	16	intron_retention	25.0	CAGGTTTGTGGTAAATTGAT	66	GiU1,GiU4,GiU7,HKU1,HKU4,LiU4,LiU7	270	2249	tmem62	transmembrane protein 62	GO:0016021,GO:0016787	integral component of membrane,hydrolase activity
PB.403.11	Salmo_Salar	SS403.11	NC_027300.1	+	4605	14	novel_not_in_catalog	tmem62	novel	3810	16	intron_retention	25.0	AGGTTTGTGGTAAATTGATT	19	GiU1,GiU4,GiU7,HKU1,LiU4	1669	2658		---NA---
PB.403.12	Salmo_Salar	SS403.12	NC_027300.1	+	4600	14	novel_not_in_catalog	tmem62	novel	3810	16	intron_retention	25.0	CAGGTTTGTGGTAAATTGAT	132	GiU1,GiU4,GiU7,HKU1,HKU4,LiU4,LiU7	265	1035		---NA---	GO:0016787	hydrolase activity
PB.404.2	Salmo_Salar	SS404.2	NC_027300.1	-	2203	8	novel_in_catalog	ptgr2	novel	1363	9	intron_retention	15.0	ACTGCATGTCTCTTTACTTG	81	GiU1,GiU7,HKU1,HKU4,HKU7	18	974	ptgr2	prostaglandin reductase 2 isoform X1	GO:0006693,GO:0047522,GO:0055114	prostaglandin metabolic process,15-oxoprostaglandin 13-oxidase activity,oxidation-reduction process	EC:1.3.1.48	15-oxoprostaglandin 13-reductase
PB.404.5	Salmo_Salar	SS404.5	NC_027300.1	-	1230	9	full-splice_match	ptgr2	NM_001140807.1	1363	9	multi-exon	25.0	AACACTGTACTGCATGTCTC	43	GiU1,GiU7,HKU1,HKU4,HKU7,LiU4	55	1101	ptgr2	prostaglandin reductase 2 isoform X1	GO:0006693,GO:0047522,GO:0055114	prostaglandin metabolic process,15-oxoprostaglandin 13-oxidase activity,oxidation-reduction process	EC:1.3.1.48	15-oxoprostaglandin 13-reductase
PB.404.6	Salmo_Salar	SS404.6	NC_027300.1	-	1684	9	novel_not_in_catalog	ptgr2	novel	1363	9	at_least_one_novel_splicesite	25.0	AACACTGTACTGCATGTCTC	13	HKU4,HKU7	17	973	ptgr2	prostaglandin reductase 2 isoform X1	GO:0006693,GO:0047522,GO:0055114	prostaglandin metabolic process,15-oxoprostaglandin 13-oxidase activity,oxidation-reduction process	EC:1.3.1.48	15-oxoprostaglandin 13-reductase
PB.404.7	Salmo_Salar	SS404.7	NC_027300.1	-	2408	7	novel_in_catalog	ptgr2	novel	1363	9	intron_retention	25.0	AACACTGTACTGCATGTCTC	2	GiU1	27	911	ptgr2	prostaglandin reductase 2 isoform X1	GO:0006693,GO:0047522,GO:0055114	prostaglandin metabolic process,15-oxoprostaglandin 13-oxidase activity,oxidation-reduction process	EC:1.3.1.48	15-oxoprostaglandin 13-reductase
PB.405.2	Salmo_Salar	SS405.2	NC_027300.1	+	6434	13	full-splice_match	elmsan1	XM_014195448.1	6727	13	multi-exon	30.0	AAATAAGTGTGTTGGTCATT	152	GiU1,GiU4,GiU7,HKU1,HKU4,HKU7	414	4022	elmsan1	ELM2 and SANT domain-containing protein 1 isoform X1	GO:0003677,GO:0005634	DNA binding,nucleus
PB.405.3	Salmo_Salar	SS405.3	NC_027300.1	+	6701	13	full-splice_match	elmsan1	XM_014195440.1	6722	13	multi-exon	30.0	TGAAATAAGTGTGTTGGTCA	46	GiU1,GiU4,GiU7,HKU1,HKU4	682	4275	elmsan1	ELM2 and SANT domain-containing protein 1 isoform X1	GO:0003677,GO:0005634	DNA binding,nucleus
PB.405.4	Salmo_Salar	SS405.4	NC_027300.1	+	4598	12	novel_in_catalog	elmsan1	novel	6722	13	combination_of_known_splicesites	30.0	AAATAAGTGTGTTGGTCATT	8	HKU1,HKU4	326	2185		ELM2 and SANT domain-containing protein 1-like isoform X3	GO:0003677	DNA binding
PB.405.6	Salmo_Salar	SS405.6	NC_027300.1	+	5925	14	novel_not_in_catalog	elmsan1	novel	6722	13	at_least_one_novel_splicesite	30.0	AAATAAGTGTGTTGGTCATT	31	GiU4,GiU7,HKU1,HKU7	1636	3513		ELM2 and SANT domain-containing protein 1-like isoform X3	GO:0003677	DNA binding
PB.405.10	Salmo_Salar	SS405.10	NC_027300.1	+	2986	2	incomplete-splice_match	elmsan1	XM_014195440.1	6722	13	3prime_fragment	30.0	AAATAAGTGTGTTGGTCATT	5	GiU1,HKU1	103	573		---NA---
PB.406.1	Salmo_Salar	SS406.1	NC_027300.1	+	631	5	full-splice_match	crip1	NM_001140585.2	644	5	multi-exon	20.0	TTTACTCTCCTATTCATTCA	50	GiU4,GiU7,HKU1,HKU4,HKU7,SAV_Challenge,SAV_Control	117	353	CRIP1	cysteine-rich protein 1	GO:0005737,GO:0007507,GO:0008270,GO:0008630,GO:0010043,GO:0010468,GO:0042277,GO:0060047,GO:0071236,GO:0071493	cytoplasm,heart development,zinc ion binding,intrinsic apoptotic signaling pathway in response to DNA damage,response to zinc ion,regulation of gene expression,peptide binding,heart contraction,cellular response to antibiotic,cellular response to UV-B
PB.406.2	Salmo_Salar	SS406.2	NC_027300.1	+	1723	1	novel_in_catalog	crip1	novel	644	5	mono-exon	30.0	CAAAATGTTTTACTCTCCTA	2	HKU4	664	843		---NA---
PB.407.1	Salmo_Salar	SS407.1	NC_027300.1	-	2514	9	novel_not_in_catalog	LOC106602687	novel	1082	8	at_least_one_novel_splicesite	10.0	GATCTGATCTCCTGTGGTTT	188	GiU4,GiU7,HKU1,HKU4,HKU7	73	693	A0A3B4ZXG0	cysteine-rich protein 2-like	GO:0007507,GO:0046872,GO:0060047	heart development,metal ion binding,heart contraction
PB.407.2	Salmo_Salar	SS407.2	NC_027300.1	-	2378	1	intergenic	novelGene_30	novel	NA	NA	mono-exon	10.0	GATCTGATCTCCTGTGGTTT	29	GiU7,HKU1,HKU4,HKU7	276	515		---NA---
PB.408.1	Salmo_Salar	SS408.1	NC_027300.1	+	2744	17	full-splice_match	mta1	XM_014195485.1	3056	17	multi-exon	0.0	TTTTTCTTCTCCTTGTGTGG	308	GiU1,GiU4,GiU7,HKU1,HKU4,HKU7,SAV_Challenge,SAV_Control	91	2004	GSONMT00060332001	metastasis-associated protein MTA1-like	GO:0003682,GO:0005634,GO:0006355,GO:0008270,GO:0043565	chromatin binding,nucleus,regulation of transcription DNA-templated,zinc ion binding,sequence-specific DNA binding
PB.408.2	Salmo_Salar	SS408.2	NC_027300.1	+	2684	17	novel_not_in_catalog	mta1	novel	3056	17	at_least_one_novel_splicesite	0.0	TTTTTTCTTCTCCTTGTGTG	2	HKU1	68	1981	GSONMT00060332001	metastasis-associated protein MTA1-like	GO:0003682,GO:0005634,GO:0006355,GO:0008270,GO:0043565	chromatin binding,nucleus,regulation of transcription DNA-templated,zinc ion binding,sequence-specific DNA binding
PB.408.3	Salmo_Salar	SS408.3	NC_027300.1	+	2538	15	novel_in_catalog	mta1	novel	3056	17	combination_of_known_splicesites	0.0	TTTTTTCTTCTCCTTGTGTG	11	HKU1,HKU4,HKU7	49	1800	GSONMT00060332001	metastasis-associated protein MTA1-like	GO:0003682,GO:0005634,GO:0006355,GO:0008270,GO:0043565	chromatin binding,nucleus,regulation of transcription DNA-templated,zinc ion binding,sequence-specific DNA binding
PB.409.1	Salmo_Salar	SS409.1	NC_027300.1	-	3582	2	full-splice_match	LOC106602708	XM_014195509.1	3574	2	multi-exon	35.0	AAACAATTGTTGTGTATTCA	15142	GiU1,GiU4,GiU7,HKU1,HKU4,HKU7,LiU1,LiU4,LiU7,SAV_Challenge,SAV_Control	168	1325	GSONMT00024013001	mRNA decay activator protein ZFP36L1-like	GO:0046872	metal ion binding
PB.409.3	Salmo_Salar	SS409.3	NC_027300.1	-	4976	1	novel_in_catalog	LOC106602708	novel	3574	2	mono-exon_by_intron_retention	30.0	GAAACAATTGTTGTGTATTC	101	GiU4,GiU7,HKU1,HKU4	1625	2722	GSONMT00024013001	mRNA decay activator protein ZFP36L1-like	GO:0046872	metal ion binding
PB.410.3	Salmo_Salar	SS410.3	NC_027300.1	+	2702	5	novel_not_in_catalog	LOC106603833	novel	527	3	at_least_one_novel_splicesite	50.0	AAGCAAGAGAAGAAATGCTT	47	GiU4,GiU7	155	637		---NA---
PB.414.1	Salmo_Salar	SS414.1	NC_027300.1	-	3705	3	novel_in_catalog	pax9	novel	3222	4	combination_of_known_splicesites	30.0	TATTTGTTGTAGTTTAAAAT	383	GiU1,GiU4,GiU7	1267	2700		uncharacterized protein LOC115172271
PB.414.2	Salmo_Salar	SS414.2	NC_027300.1	-	3851	4	full-splice_match	pax9	XM_014197892.1	3222	4	multi-exon	30.0	TAGATAACATTTATTTGTTG	95	GiU1,GiU4,GiU7	1424	2743		histidine-rich glycoprotein-like
PB.414.4	Salmo_Salar	SS414.4	NC_027300.1	-	3065	3	novel_not_in_catalog	pax9	novel	3222	4	at_least_one_novel_splicesite	85.0	ATAAAAAAAATAAAAAATAA	6	GiU7	1293	2612		histidine-rich glycoprotein-like
PB.414.7	Salmo_Salar	SS414.7	NC_027300.1	-	2746	4	novel_not_in_catalog	pax9	novel	3222	4	at_least_one_novel_splicesite	20.0	ACCCGATTCTTCCTGAATTG	5	GiU7	1269	2303		---NA---
PB.414.9	Salmo_Salar	SS414.9	NC_027300.1	-	2802	4	novel_not_in_catalog	pax9	novel	3222	4	at_least_one_novel_splicesite	20.0	TACCCGATTCTTCCTGAATT	9	GiU4,GiU7	1269	2360		histidine-rich glycoprotein-like
PB.414.11	Salmo_Salar	SS414.11	NC_027300.1	-	2340	2	novel_in_catalog	pax9	novel	3024	3	combination_of_known_splicesites	20.0	TACCCGATTCTTCCTGAATT	4	GiU4,GiU7	636	1955		histidine-rich glycoprotein-like
PB.414.12	Salmo_Salar	SS414.12	NC_027300.1	-	2922	3	full-splice_match	pax9	XM_014197902.1	3024	3	multi-exon	15.0	GATTTTACCCGATTCTTCCT	2	GiU7	1224	2543		histidine-rich glycoprotein-like
PB.415.3	Salmo_Salar	SS415.3	NC_027300.1	+	2323	8	novel_not_in_catalog	mbip	novel	2259	9	intron_retention	35.0	CAAACCTGTTGAAGTAGACT	2	HKU4	340	840		---NA---
PB.415.5	Salmo_Salar	SS415.5	NC_027300.1	+	2157	9	novel_not_in_catalog	mbip	novel	2235	9	at_least_one_novel_splicesite	35.0	CAAACCTGTTGAAGTAGACT	8	GiU7,HKU7	338	1039		MAP3K12-binding inhibitory protein 1 isoform X2
PB.417.1	Salmo_Salar	SS417.1	NC_027300.1	+	3275	20	full-splice_match	LOC106603767	XM_014197829.1	3296	20	multi-exon	35.0	AAATGTGTGACCTATGTATA	3501	GiU1,GiU4,GiU7,HKU1,HKU4,HKU7,LiU1,LiU4,LiU7,SAV_Challenge,SAV_Control	64	2355	ECHA	trifunctional enzyme subunit alpha, mitochondrial-like	GO:0003857,GO:0004300,GO:0006635,GO:0016507	3-hydroxyacyl-CoA dehydrogenase activity,enoyl-CoA hydratase activity,fatty acid beta-oxidation,mitochondrial fatty acid beta-oxidation multienzyme complex	EC:1.1.1.35,EC:4.2.1.17	3-hydroxyacyl-CoA dehydrogenase,Enoyl-CoA hydratase
PB.417.3	Salmo_Salar	SS417.3	NC_027300.1	+	2776	16	novel_not_in_catalog	LOC106603767	novel	3296	20	at_least_one_novel_splicesite	35.0	AAGTCAAATGTGTGACCTAT	2	GiU7	32	1861		unnamed protein product	GO:0003857,GO:0006631,GO:0055114	3-hydroxyacyl-CoA dehydrogenase activity,fatty acid metabolic process,oxidation-reduction process
PB.417.4	Salmo_Salar	SS417.4	NC_027300.1	+	3018	21	novel_not_in_catalog	LOC106603767	novel	3296	20	at_least_one_novel_splicesite	35.0	AAATGTGTGACCTATGTATA	5	HKU4,LiU7	30	2321	ECHA	trifunctional enzyme subunit alpha, mitochondrial-like	GO:0003857,GO:0004300,GO:0006635,GO:0016507	3-hydroxyacyl-CoA dehydrogenase activity,enoyl-CoA hydratase activity,fatty acid beta-oxidation,mitochondrial fatty acid beta-oxidation multienzyme complex	EC:1.1.1.35,EC:4.2.1.17	3-hydroxyacyl-CoA dehydrogenase,Enoyl-CoA hydratase
PB.417.7	Salmo_Salar	SS417.7	NC_027300.1	+	4686	19	novel_in_catalog	LOC106603767	novel	3296	20	intron_retention	30.0	CAAATGTGTGACCTATGTAT	158	GiU4,GiU7,HKU1,HKU4,HKU7,LiU4,LiU7	2001	3770	ECHA	trifunctional enzyme subunit alpha, mitochondrial-like	GO:0003857,GO:0004300,GO:0006635,GO:0016507	3-hydroxyacyl-CoA dehydrogenase activity,enoyl-CoA hydratase activity,fatty acid beta-oxidation,mitochondrial fatty acid beta-oxidation multienzyme complex	EC:1.1.1.35,EC:4.2.1.17	3-hydroxyacyl-CoA dehydrogenase,Enoyl-CoA hydratase
PB.417.8	Salmo_Salar	SS417.8	NC_027300.1	+	3147	21	novel_not_in_catalog	LOC106603767	novel	3296	20	at_least_one_novel_splicesite	35.0	AAATGTGTGACCTATGTATA	102	GiU1,GiU4,GiU7,HKU1,HKU4,HKU7,LiU1,LiU4,LiU7,SAV_Challenge,SAV_Control	31	2322	ECHA	trifunctional enzyme subunit alpha, mitochondrial-like	GO:0003857,GO:0004300,GO:0006635,GO:0016507	3-hydroxyacyl-CoA dehydrogenase activity,enoyl-CoA hydratase activity,fatty acid beta-oxidation,mitochondrial fatty acid beta-oxidation multienzyme complex	EC:1.1.1.35,EC:4.2.1.17	3-hydroxyacyl-CoA dehydrogenase,Enoyl-CoA hydratase
PB.417.9	Salmo_Salar	SS417.9	NC_027300.1	+	2561	21	novel_not_in_catalog	LOC106603767	novel	3296	20	at_least_one_novel_splicesite	30.0	CAAATGTGTGACCTATGTAT	3	GiU4	31	2322	ECHA	trifunctional enzyme subunit alpha, mitochondrial-like	GO:0003857,GO:0004300,GO:0006635,GO:0016507	3-hydroxyacyl-CoA dehydrogenase activity,enoyl-CoA hydratase activity,fatty acid beta-oxidation,mitochondrial fatty acid beta-oxidation multienzyme complex	EC:1.1.1.35,EC:4.2.1.17	3-hydroxyacyl-CoA dehydrogenase,Enoyl-CoA hydratase
PB.417.10	Salmo_Salar	SS417.10	NC_027300.1	+	3198	19	full-splice_match	LOC106603767	XM_014197838.1	3216	19	multi-exon	35.0	AAATGTGTGACCTATGTATA	84	GiU1,GiU7,HKU1,HKU4,HKU7,LiU1,LiU7,SAV_Control	30	2279	ECHA	trifunctional enzyme subunit alpha, mitochondrial-like	GO:0003857,GO:0004300,GO:0006635,GO:0016507	3-hydroxyacyl-CoA dehydrogenase activity,enoyl-CoA hydratase activity,fatty acid beta-oxidation,mitochondrial fatty acid beta-oxidation multienzyme complex	EC:1.1.1.35,EC:4.2.1.17	3-hydroxyacyl-CoA dehydrogenase,Enoyl-CoA hydratase
PB.417.12	Salmo_Salar	SS417.12	NC_027300.1	+	3210	20	novel_not_in_catalog	LOC106603767	novel	3296	20	at_least_one_novel_splicesite	35.0	AAATGTGTGACCTATGTATA	3	HKU7	28	1578		trifunctional enzyme subunit alpha, mitochondrial	GO:0003857,GO:0006631,GO:0055114	3-hydroxyacyl-CoA dehydrogenase activity,fatty acid metabolic process,oxidation-reduction process
PB.417.14	Salmo_Salar	SS417.14	NC_027300.1	+	3345	21	novel_not_in_catalog	LOC106603767	novel	3296	20	at_least_one_novel_splicesite	35.0	AAATGTGTGACCTATGTATA	35	GiU1,HKU1,HKU7,LiU4	26	2425	ECHA	trifunctional enzyme subunit alpha, mitochondrial-like	GO:0003857,GO:0004300,GO:0006635,GO:0016507	3-hydroxyacyl-CoA dehydrogenase activity,enoyl-CoA hydratase activity,fatty acid beta-oxidation,mitochondrial fatty acid beta-oxidation multienzyme complex	EC:1.1.1.35,EC:4.2.1.17	3-hydroxyacyl-CoA dehydrogenase,Enoyl-CoA hydratase
PB.417.15	Salmo_Salar	SS417.15	NC_027300.1	+	3076	19	novel_in_catalog	LOC106603767	novel	3296	20	combination_of_known_splicesites	35.0	AAATGTGTGACCTATGTATA	3	HKU1	388	2157	ECHA	trifunctional enzyme subunit alpha, mitochondrial-like	GO:0003857,GO:0004300,GO:0006635,GO:0016507	3-hydroxyacyl-CoA dehydrogenase activity,enoyl-CoA hydratase activity,fatty acid beta-oxidation,mitochondrial fatty acid beta-oxidation multienzyme complex	EC:1.1.1.35,EC:4.2.1.17	3-hydroxyacyl-CoA dehydrogenase,Enoyl-CoA hydratase
PB.418.1	Salmo_Salar	SS418.1	NC_027300.1	+	6389	12	novel_not_in_catalog	LOC106603742	novel	9018	13	at_least_one_novel_splicesite	65.0	AAAACACTCAGAGAAAGAAA	261	GiU1,GiU4,GiU7,HKU1,HKU4,HKU7,LiU4	131	4372	LOC106603742	putative Polycomb group protein ASXL2 isoform X1	GO:0003677,GO:0006355	DNA binding,regulation of transcription DNA-templated
PB.418.3	Salmo_Salar	SS418.3	NC_027300.1	+	4978	13	novel_not_in_catalog	LOC106603742	novel	9018	13	at_least_one_novel_splicesite	75.0	AAAAAAGGAAGAAAAAAATG	6	HKU1,HKU4,HKU7	118	4356	LOC106603742	putative Polycomb group protein ASXL2 isoform X2	GO:0003677,GO:0006355	DNA binding,regulation of transcription DNA-templated
PB.418.5	Salmo_Salar	SS418.5	NC_027300.1	+	5830	7	novel_in_catalog	LOC106603742	novel	9078	13	intron_retention	75.0	AAAAAAGGAAGAAAAAAATG	7	HKU1,HKU4	1265	4525	LOC106603742	putative Polycomb group protein ASXL2 isoform X2	GO:0003677,GO:0006355	DNA binding,regulation of transcription DNA-templated
PB.418.6	Salmo_Salar	SS418.6	NC_027300.1	+	6060	9	incomplete-splice_match	LOC106603742	XM_014197798.1	9081	14	3prime_fragment	65.0	AGAAAGAAAGGAGAAAAATG	225	GiU1,GiU4,GiU7,HKU1,HKU4,HKU7	115	4032	LOC106603742	putative Polycomb group protein ASXL2 isoform X3	GO:0003677,GO:0006355	DNA binding,regulation of transcription DNA-templated
PB.418.7	Salmo_Salar	SS418.7	NC_027300.1	+	5624	8	novel_in_catalog	LOC106603742	novel	9078	13	intron_retention	75.0	AAAAAAGGAAGAAAAAAATG	9	HKU1	939	4319	LOC106603742	putative Polycomb group protein ASXL2 isoform X2	GO:0003677,GO:0006355	DNA binding,regulation of transcription DNA-templated
PB.418.8	Salmo_Salar	SS418.8	NC_027300.1	+	4605	9	novel_not_in_catalog	LOC106603742	novel	9078	13	at_least_one_novel_splicesite	70.0	AAAAACGGATTAAAAAAAAT	2	HKU4	104	3991	LOC106603742	putative Polycomb group protein ASXL2 isoform X2	GO:0003677,GO:0006355	DNA binding,regulation of transcription DNA-templated
PB.420.1	Salmo_Salar	SS420.1	NC_027300.1	+	1932	1	incomplete-splice_match	LOC106603664	XR_001328467.1	7291	21	mono-exon	25.0	ATATGCTTTGTAATGGGATG	9	HKU1,HKU7	1146	1316		---NA---
PB.421.1	Salmo_Salar	SS421.1	NC_027300.1	+	5847	22	novel_in_catalog	LOC106603656	novel	6579	23	combination_of_known_junctions	85.0	AAATAACAAAAAAAAAAAAG	543	GiU1,GiU4,GiU7,HKU1,HKU4,HKU7,LiU1,LiU4,LiU7	225	3077	LOC106603656	DNA (cytosine-5)-methyltransferase 3A-like isoform X1	GO:0006306,GO:0009008,GO:0010468	DNA methylation,DNA-methyltransferase activity,regulation of gene expression
PB.421.4	Salmo_Salar	SS421.4	NC_027300.1	+	5874	22	full-splice_match	LOC106603656	XM_014197601.1	6447	22	multi-exon	85.0	AAATAACAAAAAAAAAAAAG	25	GiU1,GiU4,GiU7,HKU1,HKU4,LiU7	238	3108	LOC106603656	DNA (cytosine-5)-methyltransferase 3A-like isoform X1	GO:0006306,GO:0009008,GO:0010468	DNA methylation,DNA-methyltransferase activity,regulation of gene expression
PB.421.5	Salmo_Salar	SS421.5	NC_027300.1	+	6410	24	novel_not_in_catalog	LOC106603656	novel	6579	23	at_least_one_novel_splicesite	40.0	AAAAATATGATAGCTCCTGT	474	GiU1,GiU4,GiU7,HKU1,HKU4,HKU7,LiU1,LiU4,LiU7,SAV_Control	239	3238	LOC106603656	DNA (cytosine-5)-methyltransferase 3A-like isoform X1	GO:0006306,GO:0009008,GO:0010468	DNA methylation,DNA-methyltransferase activity,regulation of gene expression
PB.421.6	Salmo_Salar	SS421.6	NC_027300.1	+	6437	24	novel_not_in_catalog	LOC106603656	novel	6579	23	at_least_one_novel_splicesite	40.0	AAAAATATGATAGCTCCTGT	10	GiU7,HKU1,HKU7	195	3197	LOC106603656	DNA (cytosine-5)-methyltransferase 3A-like isoform X1	GO:0006306,GO:0009008,GO:0010468	DNA methylation,DNA-methyltransferase activity,regulation of gene expression
PB.421.7	Salmo_Salar	SS421.7	NC_027300.1	+	5226	18	novel_not_in_catalog	LOC106603656	novel	6594	23	at_least_one_novel_splicesite	85.0	AAATAACAAAAAAAAAAAAG	56	GiU1,GiU7,HKU1,HKU4	317	2461	LOC106603656	DNA (cytosine-5)-methyltransferase 3A-like isoform X1	GO:0006306,GO:0009008,GO:0010468	DNA methylation,DNA-methyltransferase activity,regulation of gene expression
PB.421.8	Salmo_Salar	SS421.8	NC_027300.1	+	5787	18	novel_not_in_catalog	LOC106603656	novel	6594	23	at_least_one_novel_splicesite	85.0	AAATAACAAAAAAAAAAAAG	240	GiU1,GiU4,GiU7,HKU1,HKU4,LiU1,LiU4,LiU7,SAV_Challenge	878	3016	LOC106603656	DNA (cytosine-5)-methyltransferase 3A-like isoform X1	GO:0006306,GO:0009008,GO:0010468	DNA methylation,DNA-methyltransferase activity,regulation of gene expression
PB.421.10	Salmo_Salar	SS421.10	NC_027300.1	+	5101	18	novel_not_in_catalog	LOC106603656	novel	6594	23	at_least_one_novel_splicesite	85.0	AAATAACAAAAAAAAAAAAG	2	HKU4	207	2330	LOC106603656	DNA (cytosine-5)-methyltransferase 3A-like isoform X2	GO:0006306,GO:0009008,GO:0010468	DNA methylation,DNA-methyltransferase activity,regulation of gene expression
PB.421.12	Salmo_Salar	SS421.12	NC_027300.1	+	5742	19	novel_not_in_catalog	LOC106603656	novel	6594	23	at_least_one_novel_splicesite	40.0	AAAAATATGATAGCTCCTGT	14	GiU1,GiU4,GiU7,HKU1	427	2571	LOC106603656	DNA (cytosine-5)-methyltransferase 3A-like isoform X1	GO:0006306,GO:0009008,GO:0010468	DNA methylation,DNA-methyltransferase activity,regulation of gene expression
PB.421.13	Salmo_Salar	SS421.13	NC_027300.1	+	5454	19	novel_not_in_catalog	LOC106603656	novel	6594	23	at_least_one_novel_splicesite	40.0	AAAAATATGATAGCTCCTGT	6	GiU4,GiU7,HKU7	155	2281	LOC106603656	DNA (cytosine-5)-methyltransferase 3A-like isoform X2	GO:0006306,GO:0009008,GO:0010468	DNA methylation,DNA-methyltransferase activity,regulation of gene expression
PB.421.14	Salmo_Salar	SS421.14	NC_027300.1	+	5511	19	novel_not_in_catalog	LOC106603656	novel	6594	23	at_least_one_novel_splicesite	40.0	AAAAATATGATAGCTCCTGT	4	GiU4	114	2252	LOC106603656	DNA (cytosine-5)-methyltransferase 3A-like isoform X1	GO:0006306,GO:0009008,GO:0010468	DNA methylation,DNA-methyltransferase activity,regulation of gene expression
PB.421.15	Salmo_Salar	SS421.15	NC_027300.1	+	2973	17	novel_not_in_catalog	LOC106603656	novel	6594	23	at_least_one_novel_splicesite	65.0	AAAAACAAAAAAATCTTGAT	2	GiU7	133	1935		---NA---	GO:0006306,GO:0009008,GO:0010468	DNA methylation,DNA-methyltransferase activity,regulation of gene expression
PB.421.25	Salmo_Salar	SS421.25	NC_027300.1	+	3237	1	novel_in_catalog	LOC106603656	novel	6594	23	mono-exon	85.0	AAATAACAAAAAAAAAAAAG	9	GiU1,GiU4,HKU1	1601	1756		---NA---
PB.422.1	Salmo_Salar	SS422.1	NC_027300.1	+	1925	14	full-splice_match	LOC106603645	XM_014197568.1	3691	14	multi-exon	65.0	AAAGAAAAGAAAATCTTACA	2	HKU1	108	1799	DPYL5	dihydropyrimidinase-related protein 5-like	GO:0005737,GO:0007411,GO:0008017,GO:0016810	cytoplasm,axon guidance,microtubule binding,hydrolase activity acting on carbon-nitrogen (but not peptide) bonds
PB.423.2	Salmo_Salar	SS423.2	NC_027300.1	+	2705	7	full-splice_match	LOC106603641	XM_014197554.1	2760	7	multi-exon	40.0	ATAAGCTGTTATAATATTAT	158	GiU1,GiU4,GiU7,LiU1,LiU4,LiU7,SAV_Control	107	895	LOC106603641	microtubule-associated protein RP/EB family member 3-like isoform X2	GO:0005874,GO:0008017	microtubule,microtubule binding
PB.424.1	Salmo_Salar	SS424.1	NC_027300.1	+	2407	8	novel_not_in_catalog	LOC100196682	novel	1811	8	at_least_one_novel_splicesite	30.0	AATGAGCATCTCACTTTGTA	37	GiU4,HKU1,SAV_Control	1266	1976	CIB84_009196	Pre-mRNA-splicing regulator WTAP	GO:0000381,GO:0005634,GO:0080009	regulation of alternative mRNA splicing via spliceosome,nucleus,mRNA methylation
PB.424.2	Salmo_Salar	SS424.2	NC_027300.1	+	1760	8	full-splice_match	LOC100196682	XM_014195693.1	1811	8	multi-exon	30.0	AATGAGCATCTCACTTTGTA	5	GiU7,SAV_Control	151	1329	W5NH48	pre-mRNA-splicing regulator WTAP	GO:0000381,GO:0005634,GO:0080009	regulation of alternative mRNA splicing via spliceosome,nucleus,mRNA methylation
PB.425.2	Salmo_Salar	SS425.2	NC_027300.1	+	5223	27	novel_not_in_catalog	ahi1	novel	5261	27	at_least_one_novel_splicesite	30.0	AACAGCTTGTTGAGATTATT	147	GiU1,GiU4,GiU7,HKU1,HKU4,HKU7,SAV_Control	178	3999	ahi1	jouberin isoform X1	GO:0005515,GO:0007368,GO:0035845,GO:0044458,GO:0071599	protein binding,determination of left/right symmetry,photoreceptor cell outer segment organization,motile cilium assembly,otic vesicle development
PB.425.3	Salmo_Salar	SS425.3	NC_027300.1	+	5186	27	full-splice_match	ahi1	XM_014197470.1	5222	27	multi-exon	30.0	CAACAGCTTGTTGAGATTAT	89	GiU4,GiU7,HKU1,HKU4,HKU7	180	3962	ahi1	jouberin isoform X1	GO:0005515,GO:0007368,GO:0035845,GO:0044458,GO:0071599	protein binding,determination of left/right symmetry,photoreceptor cell outer segment organization,motile cilium assembly,otic vesicle development
PB.425.4	Salmo_Salar	SS425.4	NC_027300.1	+	5189	27	novel_not_in_catalog	ahi1	novel	5246	27	at_least_one_novel_splicesite	30.0	GCAACAGCTTGTTGAGATTA	4	GiU4,HKU4	1442	3967		unnamed protein product	GO:0005515	protein binding
PB.425.12	Salmo_Salar	SS425.12	NC_027300.1	+	5267	26	novel_not_in_catalog	ahi1	novel	5261	27	intron_retention	25.0	CATTGCAACAGCTTGTTGAG	2	HKU1	1446	3122		---NA---	GO:0005515	protein binding
PB.426.1	Salmo_Salar	SS426.1	NC_027300.1	-	1116	2	full-splice_match	myct1	NM_001146511.1	1096	2	multi-exon	15.0	TCCAGTCTTATGTGCTCTAT	8	GiU7,HKU1	111	743	A0A3Q2Q657	myc target protein 1 homolog	GO:0016021	integral component of membrane
PB.427.2	Salmo_Salar	SS427.2	NC_027300.1	+	4444	19	novel_not_in_catalog	LOC106603506	novel	26659	154	at_least_one_novel_splicesite	20.0	CTTTCATGTCCTGAGCAGAG	144	GiU1,GiU7,HKU1,HKU4,HKU7,SAV_Control	204	3236		nesprin-1-like isoform X9	GO:0005515,GO:0016021	protein binding,integral component of membrane
PB.427.3	Salmo_Salar	SS427.3	NC_027300.1	+	4391	18	novel_not_in_catalog	LOC106603506	novel	26659	154	at_least_one_novel_splicesite	15.0	ATGTCCTTTCATGTCCTGAG	10	GiU1,HKU1,HKU4,HKU7	227	2986		---NA---	GO:0005515	protein binding
PB.427.4	Salmo_Salar	SS427.4	NC_027300.1	+	4360	20	novel_not_in_catalog	LOC106603506	novel	26659	154	at_least_one_novel_splicesite	15.0	ATTTTGATTCTGTCTTTTAT	2	HKU1	227	3328		nesprin-1-like isoform X9	GO:0005515,GO:0016021	protein binding,integral component of membrane
PB.427.5	Salmo_Salar	SS427.5	NC_027300.1	+	5493	18	novel_not_in_catalog	LOC106603506	novel	26659	154	intron_retention	20.0	CTTTCATGTCCTGAGCAGAG	19	GiU4,HKU1,HKU4	201	3107		---NA---	GO:0005515	protein binding
PB.427.6	Salmo_Salar	SS427.6	NC_027300.1	+	7199	17	novel_not_in_catalog	LOC106603506	novel	26659	154	intron_retention	15.0	ATGTCCTTTCATGTCCTGAG	42	HKU1,HKU4	204	3110		---NA---	GO:0005515	protein binding
PB.428.1	Salmo_Salar	SS428.1	NC_027300.1	-	3441	2	incomplete-splice_match	LOC106603498	XM_014197274.1	7568	4	3prime_fragment	15.0	TATCTGAGTTTAGGTTTCTT	10	HKU7	227	3067		---NA---
PB.429.1	Salmo_Salar	SS429.1	NC_027300.1	+	2084	2	full-splice_match	LOC106603863	XM_014198068.1	1658	2	multi-exon	40.0	GCAAAGAAGTTAACTTCATG	18	GiU1,GiU4,GiU7	155	1060	GSONMT00080214001	syntaxin-11-like	GO:0016020,GO:0016192	membrane,vesicle-mediated transport
PB.430.1	Salmo_Salar	SS430.1	NC_027300.1	+	3658	2	full-splice_match	stx11	NM_001173666.1	3437	2	multi-exon	10.0	CCTTTGTGTTTCATCTGAGC	1169	GiU1,GiU4,GiU7,HKU1,HKU4,HKU7,SAV_Challenge,SAV_Control	269	1150	LOC106611340	syntaxin-11-like isoform X1	GO:0005484,GO:0005794,GO:0006886,GO:0016020,GO:0016192,GO:0061025	SNAP receptor activity,Golgi apparatus,intracellular protein transport,membrane,vesicle-mediated transport,membrane fusion
PB.430.2	Salmo_Salar	SS430.2	NC_027300.1	+	3198	3	novel_not_in_catalog	stx11	novel	3437	2	at_least_one_novel_splicesite	15.0	CTTTGTGTTTCATCTGAGCA	3	HKU4	120	1001	LOC106611340	syntaxin-11-like isoform X1	GO:0005484,GO:0005794,GO:0006886,GO:0016020,GO:0016192,GO:0061025	SNAP receptor activity,Golgi apparatus,intracellular protein transport,membrane,vesicle-mediated transport,membrane fusion
PB.432.1	Salmo_Salar	SS432.1	NC_027300.1	-	3735	21	full-splice_match	LOC106603468	XM_014197203.1	3805	21	multi-exon	25.0	ACATTTTCTTTCAATGTACC	42	HKU1,HKU4,SAV_Control	216	3533		SAM and SH3 domain-containing protein 1-like isoform X1	GO:0005515	protein binding
PB.434.1	Salmo_Salar	SS434.1	NC_027300.1	+	6130	30	full-splice_match	shprh	XM_014197079.1	6137	30	multi-exon	10.0	TGTTTTGAATCTGCTTCTTT	280	GiU1,GiU4,GiU7,HKU1,HKU4,HKU7,LiU4,LiU7,SAV_Challenge,SAV_Control	170	5359	shprh	E3 ubiquitin-protein ligase SHPRH isoform X1	GO:0000786,GO:0003677,GO:0005524,GO:0006334,GO:0042025,GO:0046872	nucleosome,DNA binding,ATP binding,nucleosome assembly,host cell nucleus,metal ion binding
PB.434.2	Salmo_Salar	SS434.2	NC_027300.1	+	6155	30	novel_not_in_catalog	shprh	novel	6137	30	at_least_one_novel_splicesite	10.0	GTTTTGAATCTGCTTCTTTT	4	GiU7,HKU1	171	5384	shprh	E3 ubiquitin-protein ligase SHPRH isoform X1	GO:0000786,GO:0003677,GO:0005524,GO:0006334,GO:0042025,GO:0046872	nucleosome,DNA binding,ATP binding,nucleosome assembly,host cell nucleus,metal ion binding
PB.434.4	Salmo_Salar	SS434.4	NC_027300.1	+	6016	30	novel_not_in_catalog	shprh	novel	6137	30	at_least_one_novel_splicesite	20.0	AATCTGTTTTGAATCTGCTT	2	HKU4	876	5252	shprh	E3 ubiquitin-protein ligase SHPRH isoform X1	GO:0000786,GO:0003677,GO:0005524,GO:0006334,GO:0042025,GO:0046872	nucleosome,DNA binding,ATP binding,nucleosome assembly,host cell nucleus,metal ion binding
PB.435.1	Salmo_Salar	SS435.1	NC_027300.1	+	2594	1	genic	LOC106603398	novel	NA	NA	mono-exon	30.0	TACAACATGGGTTGACATTT	16	GiU4,GiU7,HKU7	2419	2574		---NA---
PB.436.1	Salmo_Salar	SS436.1	NC_027300.1	+	1142	2	full-splice_match	LOC100194722	XM_014197070.1	1186	2	multi-exon	60.0	AAAAAAAATGCAAATGTGAT	27	GiU7,HKU1,SAV_Control	105	698		hypothetical protein, partial
PB.437.1	Salmo_Salar	SS437.1	NC_027300.1	+	2716	8	novel_not_in_catalog	scml4	novel	2849	8	at_least_one_novel_splicesite	35.0	AAACAAGTTATGGTTTGAGG	7	HKU4,HKU7	290	1336		sex comb on midleg-like protein 4	GO:0005515	protein binding
PB.437.2	Salmo_Salar	SS437.2	NC_027300.1	+	2841	8	full-splice_match	scml4	XM_014196945.1	2849	8	multi-exon	35.0	AAACAAGTTATGGTTTGAGG	32	HKU1,HKU4,HKU7,SAV_Challenge	261	1460		sex comb on midleg-like protein 4	GO:0005515	protein binding
PB.437.3	Salmo_Salar	SS437.3	NC_027300.1	+	2914	9	novel_not_in_catalog	scml4	novel	2849	8	at_least_one_novel_splicesite	35.0	AAACAAGTTATGGTTTGAGG	8	HKU1,HKU4	256	1047		---NA---
PB.438.3	Salmo_Salar	SS438.3	NC_027300.1	-	4948	2	novel_not_in_catalog	LOC106603355	novel	4807	13	at_least_one_novel_splicesite	20.0	TGAAAATGTGTCTTGTTCTT	541	GiU4,GiU7,HKU1,HKU4,HKU7,SAV_Challenge,SAV_Control	810	2750	GSONMT00080234001	forkhead box protein O3-like	GO:0003700,GO:0005634,GO:0006355,GO:0043565	DNA-binding transcription factor activity,nucleus,regulation of transcription DNA-templated,sequence-specific DNA binding
PB.438.2	Salmo_Salar	SS438.2	NC_027300.1	-	4802	3	novel_not_in_catalog	LOC106603355	novel	4807	13	at_least_one_novel_splicesite	20.0	TGAAAATGTGTCTTGTTCTT	27	GiU7,HKU1,HKU4,HKU7	665	2605	GSONMT00080234001	forkhead box protein O3-like	GO:0003700,GO:0005634,GO:0006355,GO:0043565	DNA-binding transcription factor activity,nucleus,regulation of transcription DNA-templated,sequence-specific DNA binding
PB.438.4	Salmo_Salar	SS438.4	NC_027300.1	-	4725	3	novel_not_in_catalog	LOC106603355	novel	4807	13	at_least_one_novel_splicesite	20.0	TGAAAATGTGTCTTGTTCTT	18	GiU4,GiU7,HKU1,HKU4,HKU7	587	2527	GSONMT00080234001	forkhead box protein O3-like	GO:0003700,GO:0005634,GO:0006355,GO:0043565	DNA-binding transcription factor activity,nucleus,regulation of transcription DNA-templated,sequence-specific DNA binding
PB.438.5	Salmo_Salar	SS438.5	NC_027300.1	-	4565	4	novel_not_in_catalog	LOC106603355	novel	4807	13	at_least_one_novel_splicesite	20.0	GAAAATGTGTCTTGTTCTTT	4	HKU1,HKU7	426	2366	GSONMT00080234001	forkhead box protein O3-like	GO:0003700,GO:0005634,GO:0006355,GO:0043565	DNA-binding transcription factor activity,nucleus,regulation of transcription DNA-templated,sequence-specific DNA binding
PB.438.6	Salmo_Salar	SS438.6	NC_027300.1	-	4350	4	novel_not_in_catalog	LOC106603355	novel	4807	13	at_least_one_novel_splicesite	20.0	GAAAATGTGTCTTGTTCTTT	3	GiU4	143	2152	GSONMT00080234001	forkhead box protein O3-like	GO:0003700,GO:0005634,GO:0006355,GO:0043565	DNA-binding transcription factor activity,nucleus,regulation of transcription DNA-templated,sequence-specific DNA binding
PB.438.9	Salmo_Salar	SS438.9	NC_027300.1	-	4890	2	novel_not_in_catalog	LOC106603355	novel	4807	13	at_least_one_novel_splicesite	20.0	TTGAAAATGTGTCTTGTTCT	2	GiU4	1373	2695		---NA---
PB.438.10	Salmo_Salar	SS438.10	NC_027300.1	-	3681	2	novel_not_in_catalog	LOC106603355	novel	4807	13	at_least_one_novel_splicesite	20.0	TTGAAAATGTGTCTTGTTCT	15	HKU1,HKU4	111	1484	GSONMT00080234001	forkhead box protein O3-like	GO:0003700,GO:0005634,GO:0006355,GO:0043565	DNA-binding transcription factor activity,nucleus,regulation of transcription DNA-templated,sequence-specific DNA binding
PB.439.1	Salmo_Salar	SS439.1	NC_027300.1	-	3461	17	full-splice_match	LOC106603291	XM_014196761.1	4406	17	multi-exon	20.0	ATTTCAGGTTTCACAGTCCT	22	LiU4	594	2468	LOC106603291	sodium-dependent multivitamin transporter-like isoform X1	GO:0016021,GO:0022857,GO:0055085	integral component of membrane,transmembrane transporter activity,transmembrane transport
PB.440.1	Salmo_Salar	SS440.1	NC_027300.1	+	2877	5	full-splice_match	LOC106603280	XM_014196728.1	2873	5	multi-exon	35.0	AAAAAATTCTCTGCCTATTC	559	GiU1,GiU4,GiU7,HKU1,HKU4,HKU7,LiU1,LiU4,SAV_Challenge,SAV_Control	218	790		dnaJ homolog subfamily C member 5B-like
PB.440.2	Salmo_Salar	SS440.2	NC_027300.1	+	2736	5	full-splice_match	LOC106603280	XM_014196747.1	2785	5	multi-exon	35.0	TAAAAAATTCTCTGCCTATT	4	GiU1	77	649		dnaJ homolog subfamily C member 5B-like
PB.440.4	Salmo_Salar	SS440.4	NC_027300.1	+	2760	6	novel_not_in_catalog	LOC106603280	novel	2873	5	at_least_one_novel_splicesite	35.0	AAAAAATTCTCTGCCTATTC	7	GiU1,GiU7	174	746		dnaJ homolog subfamily C member 5B-like
PB.440.5	Salmo_Salar	SS440.5	NC_027300.1	+	2802	5	novel_not_in_catalog	LOC106603280	novel	2873	5	at_least_one_novel_splicesite	25.0	AAAATTCTCTGCCTATTCTG	3	GiU1	167	664		dnaJ homolog subfamily C member 5B-like
PB.440.7	Salmo_Salar	SS440.7	NC_027300.1	+	2832	5	novel_not_in_catalog	LOC106603280	novel	2873	5	at_least_one_novel_splicesite	35.0	TAAAAAATTCTCTGCCTATT	2	GiU4	141	746		dnaJ homolog subfamily C member 5B-like
PB.441.1	Salmo_Salar	SS441.1	NC_027300.1	-	1577	9	full-splice_match	LOC106603272	XM_014196714.1	1591	9	multi-exon	20.0	TACATTCCTTGTGCTATATG	42	GiU1,HKU4,HKU7,SAV_Challenge,SAV_Control	117	926	LOC106603272	putative deoxyribonuclease TATDN3 isoform X2	GO:0016788	hydrolase activity acting on ester bonds
PB.442.1	Salmo_Salar	SS442.1	NC_027300.1	+	2460	7	full-splice_match	LOC106603269	XM_014196691.1	2450	7	multi-exon	30.0	TAACTGTTATCATATATTTT	3150	GiU1,GiU4,GiU7,HKU1,HKU4,HKU7,LiU1,LiU4,LiU7,SAV_Challenge,SAV_Control	131	1501	GSONMT00080247001	plasma alpha-L-fucosidase	GO:0004560,GO:0006004	alpha-L-fucosidase activity,fucose metabolic process	EC:3.2.1.51	Alpha-L-fucosidase
PB.442.2	Salmo_Salar	SS442.2	NC_027300.1	+	2489	8	novel_not_in_catalog	LOC106603269	novel	2450	7	at_least_one_novel_splicesite	30.0	AACTGTTATCATATATTTTG	15	GiU1,GiU4,HKU1,HKU4,HKU7	112	1242	GSONMT00080247001	plasma alpha-L-fucosidase	GO:0004560,GO:0006004	alpha-L-fucosidase activity,fucose metabolic process	EC:3.2.1.51	Alpha-L-fucosidase
PB.443.1	Salmo_Salar	SS443.1	NC_027300.1	+	1820	9	incomplete-splice_match	LOC106603250	XM_014196636.1	1879	10	3prime_fragment	60.0	ATAAACAATAAAAACATGCT	7	GiU4	32	1753	LOC106603250	beta-taxilin-like	GO:0019905	syntaxin binding
PB.445.1	Salmo_Salar	SS445.1	NC_027300.1	-	4061	14	full-splice_match	LOC106603225	XM_014196585.1	3900	14	multi-exon	30.0	ATTGGACCTTTAATCATTGA	37	GiU1,GiU4,GiU7,LiU1,LiU7	371	2212	A0A3B5BEK4	FERM domain-containing protein 6-like	GO:0005856	cytoskeleton
PB.446.1	Salmo_Salar	SS446.1	NC_027300.1	-	1388	1	intergenic	novelGene_33	novel	NA	NA	mono-exon	35.0	AAGATATGTAGTCATCCTGA	6	GiU7,HKU7	262	705		---NA---
PB.447.1	Salmo_Salar	SS447.1	NC_027300.1	-	2162	8	full-splice_match	txnd1	NM_001165399.1	2144	8	multi-exon	35.0	AAAAACAGCTGGTGTGGCAT	127	GiU1,GiU4,GiU7,HKU1,HKU4,HKU7,LiU1,LiU4,LiU7,SAV_Challenge,SAV_Control	43	975	GSONMT00080262001	thioredoxin-related transmembrane protein 1-like	GO:0016021,GO:0045454	integral component of membrane,cell redox homeostasis
PB.448.1	Salmo_Salar	SS448.1	NC_027300.1	+	1809	6	full-splice_match	LOC106603201	XM_014196548.1	2112	6	multi-exon	15.0	ACCTTTGTGTAGTTTCTATC	44	GiU1,GiU4,GiU7,LiU1	83	889	LOC106611361	cell growth regulator with EF hand domain protein 1-like isoform X1	GO:0005509	calcium ion binding
PB.449.2	Salmo_Salar	SS449.2	NC_027300.1	-	4278	8	incomplete-splice_match	catb	NM_001140522.1	1844	9	intron_retention	20.0	ATGCTTGGCCTCAACTGTCA	3331	GiU1,GiU4,GiU7,HKU1,HKU4,HKU7,LiU1,LiU4,LiU7,SAV_Challenge,SAV_Control	2468	3487	A0A3P8YQD7	cathepsin B-like	GO:0004197,GO:0005764,GO:0006508,GO:0009953,GO:0031101,GO:0050790,GO:0060026,GO:0090504	cysteine-type endopeptidase activity,lysosome,proteolysis,dorsal/ventral pattern formation,fin regeneration,regulation of catalytic activity,convergent extension,epiboly	EC:3.4.22	Acting on peptide bonds (peptidases)
PB.449.4	Salmo_Salar	SS449.4	NC_027300.1	-	1958	8	novel_in_catalog	catb	novel	1844	9	intron_retention	15.0	TGCTTGGCCTCAACTGTCAT	2	HKU4	71	604	CATB	Cathepsin B precursor	GO:0004197,GO:0006508,GO:0050790	cysteine-type endopeptidase activity,proteolysis,regulation of catalytic activity	EC:3.4.22	Acting on peptide bonds (peptidases)
PB.449.5	Salmo_Salar	SS449.5	NC_027300.1	-	2188	7	novel_in_catalog	catb	novel	1844	9	intron_retention	20.0	ATGCTTGGCCTCAACTGTCA	2	HKU1	516	1013		---NA---	GO:0006508,GO:0008234	proteolysis,cysteine-type peptidase activity
PB.449.8	Salmo_Salar	SS449.8	NC_027300.1	-	4437	7	novel_in_catalog	catb	novel	1844	9	intron_retention	20.0	ATGCTTGGCCTCAACTGTCA	55	GiU1,GiU4,HKU1,HKU4,HKU7	2507	3259		---NA---	GO:0004197,GO:0006508,GO:0050790	cysteine-type endopeptidase activity,proteolysis,regulation of catalytic activity
PB.449.9	Salmo_Salar	SS449.9	NC_027300.1	-	1677	8	novel_not_in_catalog	catb	novel	1844	9	at_least_one_novel_splicesite	20.0	ATGCTTGGCCTCAACTGTCA	6	GiU1,HKU4,HKU7	71	715	CATB	Cathepsin B precursor	GO:0004197,GO:0006508,GO:0050790	cysteine-type endopeptidase activity,proteolysis,regulation of catalytic activity	EC:3.4.22	Acting on peptide bonds (peptidases)
PB.449.14	Salmo_Salar	SS449.14	NC_027300.1	-	1872	9	novel_not_in_catalog	catb	novel	1844	9	at_least_one_novel_splicesite	15.0	TATGCTTGGCCTCAACTGTC	2	GiU4	71	1081	A0A3P8YQD7	cathepsin B-like	GO:0004197,GO:0005764,GO:0006508,GO:0009953,GO:0031101,GO:0050790,GO:0060026,GO:0090504	cysteine-type endopeptidase activity,lysosome,proteolysis,dorsal/ventral pattern formation,fin regeneration,regulation of catalytic activity,convergent extension,epiboly	EC:3.4.22	Acting on peptide bonds (peptidases)
PB.449.15	Salmo_Salar	SS449.15	NC_027300.1	-	4599	5	novel_in_catalog	catb	novel	1844	9	intron_retention	15.0	TATGCTTGGCCTCAACTGTC	2	HKU1	2480	3019	CATB	Cathepsin B precursor	GO:0004197,GO:0006508,GO:0050790	cysteine-type endopeptidase activity,proteolysis,regulation of catalytic activity	EC:3.4.22	Acting on peptide bonds (peptidases)
PB.449.16	Salmo_Salar	SS449.16	NC_027300.1	-	4673	4	novel_in_catalog	catb	novel	1844	9	intron_retention	15.0	TTATGCTTGGCCTCAACTGT	4	HKU1	2480	2869		cathepsin B-like	GO:0004197,GO:0006508,GO:0050790	cysteine-type endopeptidase activity,proteolysis,regulation of catalytic activity
PB.450.1	Salmo_Salar	SS450.1	NC_027300.1	-	4548	7	novel_in_catalog	LOC106603195	novel	4826	9	intron_retention	15.0	AGGATGCTGTGTTTCTATTG	8	HKU1,HKU4	486	1982	LOC106603195	XK-related protein 5-like	GO:0016021	integral component of membrane
PB.450.3	Salmo_Salar	SS450.3	NC_027300.1	-	4422	8	novel_not_in_catalog	LOC106603195	novel	4826	9	at_least_one_novel_splicesite	20.0	ATGGAAGGATGCTGTGTTTC	3	HKU1	621	1862	GSONMT00020844001	XK-related protein 5-like	GO:0016021	integral component of membrane
PB.451.1	Salmo_Salar	SS451.1	NC_027300.1	-	2570	17	novel_not_in_catalog	LOC106603155	novel	2692	14	at_least_one_novel_splicesite	20.0	CCCCTCCAAACTGTTTTTAT	4	HKU1	48	2450	LOC106603155	GC-rich sequence DNA-binding factor 2-like	GO:0003677,GO:0005634,GO:0006355	DNA binding,nucleus,regulation of transcription DNA-templated
PB.451.2	Salmo_Salar	SS451.2	NC_027300.1	-	2422	16	novel_not_in_catalog	LOC106603155	novel	2692	14	at_least_one_novel_splicesite	20.0	TCCCCTCCAAACTGTTTTTA	2	HKU1	48	2303	LOC106603155	GC-rich sequence DNA-binding factor 2-like	GO:0003677,GO:0005634,GO:0006355	DNA binding,nucleus,regulation of transcription DNA-templated
PB.451.3	Salmo_Salar	SS451.3	NC_027300.1	-	2008	14	novel_in_catalog	LOC106603155	novel	2692	14	combination_of_known_splicesites	20.0	AGTTCCCCTCCAAACTGTTT	2	HKU1	72	1892	LOC106603155	GC-rich sequence DNA-binding factor 2-like isoform X3	GO:0003677,GO:0005634,GO:0006355	DNA binding,nucleus,regulation of transcription DNA-templated
PB.454.1	Salmo_Salar	SS454.1	NC_027300.1	+	5848	6	full-splice_match	foxn3	XM_014196326.1	5894	6	multi-exon	15.0	ACTCCTGTGATCATGTTTCT	337	GiU1,GiU4,GiU7,HKU1,LiU1,LiU4	212	1693	foxn3	forkhead box protein N3	GO:0003700,GO:0005634,GO:0006355,GO:0043565	DNA-binding transcription factor activity,nucleus,regulation of transcription DNA-templated,sequence-specific DNA binding
PB.454.2	Salmo_Salar	SS454.2	NC_027300.1	+	5815	5	novel_in_catalog	foxn3	novel	5894	6	combination_of_known_junctions	15.0	ACTCCTGTGATCATGTTTCT	11	GiU1,GiU4	248	1153	foxn3	forkhead box protein N3-like	GO:0003700,GO:0005634,GO:0006355,GO:0043565	DNA-binding transcription factor activity,nucleus,regulation of transcription DNA-templated,sequence-specific DNA binding
PB.454.3	Salmo_Salar	SS454.3	NC_027300.1	+	5815	6	full-splice_match	foxn3	XM_014196335.1	5953	6	multi-exon	15.0	TACTCCTGTGATCATGTTTC	15	GiU1,GiU7,LiU4	181	1662	foxn3	forkhead box protein N3	GO:0003700,GO:0005634,GO:0006355,GO:0043565	DNA-binding transcription factor activity,nucleus,regulation of transcription DNA-templated,sequence-specific DNA binding
PB.457.1	Salmo_Salar	SS457.1	NC_027300.1	-	4663	7	full-splice_match	nrxn3	XM_014196241.1	4733	7	multi-exon	30.0	AAACGTGTTTTCAAGTCACT	7	SAV_Challenge,SAV_Control	622	2724	nrxn3	neurexin 3 isoform X15	GO:0016021	integral component of membrane
PB.458.1	Salmo_Salar	SS458.1	NC_027300.1	-	1183	1	genic	adck1	novel	NA	NA	mono-exon	15.0	ACACTGCTCTCTCTGTTTAG	5	GiU7,HKU1	603	938		---NA---
PB.459.1	Salmo_Salar	SS459.1	NC_027300.1	+	4024	13	novel_not_in_catalog	sptlc2	novel	4260	12	at_least_one_novel_splicesite	25.0	TTTTGTGTTTTATTACAAAT	133	GiU1,GiU4,GiU7,HKU1,HKU7	132	1808	W5MQP1	serine palmitoyltransferase 2	GO:0004758,GO:0005737,GO:0016021,GO:0017059,GO:0030170,GO:0046512,GO:0046513	serine C-palmitoyltransferase activity,cytoplasm,integral component of membrane,serine C-palmitoyltransferase complex,pyridoxal phosphate binding,sphingosine biosynthetic process,ceramide biosynthetic process	EC:2.3.1.50	Serine C-palmitoyltransferase
PB.459.2	Salmo_Salar	SS459.2	NC_027300.1	+	4230	12	full-splice_match	sptlc2	XM_014196119.1	4260	12	multi-exon	25.0	AACAATGTTTTGTGTTTTAT	1060	GiU1,GiU4,GiU7,HKU1,HKU4,HKU7,SAV_Challenge,SAV_Control	348	2024	W5MQP1	serine palmitoyltransferase 2	GO:0004758,GO:0005737,GO:0016021,GO:0017059,GO:0030170,GO:0046512,GO:0046513	serine C-palmitoyltransferase activity,cytoplasm,integral component of membrane,serine C-palmitoyltransferase complex,pyridoxal phosphate binding,sphingosine biosynthetic process,ceramide biosynthetic process	EC:2.3.1.50	Serine C-palmitoyltransferase
PB.459.3	Salmo_Salar	SS459.3	NC_027300.1	+	4020	13	novel_not_in_catalog	sptlc2	novel	4260	12	at_least_one_novel_splicesite	25.0	TTTTGTGTTTTATTACAAAT	5	GiU1,GiU7	45	1808	W5MQP1	serine palmitoyltransferase 2	GO:0004758,GO:0005737,GO:0016021,GO:0017059,GO:0030170,GO:0046512,GO:0046513	serine C-palmitoyltransferase activity,cytoplasm,integral component of membrane,serine C-palmitoyltransferase complex,pyridoxal phosphate binding,sphingosine biosynthetic process,ceramide biosynthetic process	EC:2.3.1.50	Serine C-palmitoyltransferase
PB.459.4	Salmo_Salar	SS459.4	NC_027300.1	+	4029	13	novel_not_in_catalog	sptlc2	novel	4260	12	at_least_one_novel_splicesite	25.0	AACAATGTTTTGTGTTTTAT	10	GiU7,HKU1	45	1763	W5MQP1	serine palmitoyltransferase 2	GO:0004758,GO:0005737,GO:0016021,GO:0017059,GO:0030170,GO:0046512,GO:0046513	serine C-palmitoyltransferase activity,cytoplasm,integral component of membrane,serine C-palmitoyltransferase complex,pyridoxal phosphate binding,sphingosine biosynthetic process,ceramide biosynthetic process	EC:2.3.1.50	Serine C-palmitoyltransferase
PB.461.1	Salmo_Salar	SS461.1	NC_027300.1	+	6822	8	full-splice_match	LOC106603011	XM_014196114.1	6862	8	multi-exon	35.0	TACTTCGAAATGTATGTGAA	138	GiU1,GiU4,GiU7,LiU7	464	4063	LOC106603011	EMILIN-1-like isoform X1	GO:0005515,GO:0035556	protein binding,intracellular signal transduction
PB.462.1	Salmo_Salar	SS462.1	NC_027300.1	+	1892	8	full-splice_match	LOC106603001	XM_014196108.1	1324	8	multi-exon	80.0	AAAAAAATAAAATAAAATCA	127	GiU1,GiU7,HKU1,HKU4,HKU7,LiU1,LiU4,LiU7,SAV_Control	101	826		UPF0568 protein C14orf166 homolog isoform X2
PB.462.3	Salmo_Salar	SS462.3	NC_027300.1	+	1203	7	novel_in_catalog	LOC106603001	novel	1334	8	combination_of_known_splicesites	40.0	AACAAATATTTGGCGACCAT	2	HKU7	101	643		RNA transcription, translation and transport factor protein isoform X1
PB.462.4	Salmo_Salar	SS462.4	NC_027300.1	+	1722	6	incomplete-splice_match	LOC106603001	XM_014196108.1	1324	8	3prime_fragment	80.0	AAAAAAATAAAATAAAATCA	5	GiU4,GiU7	91	657		UPF0568 protein C14orf166 homolog isoform X2
PB.463.1	Salmo_Salar	SS463.1	NC_027300.1	+	3348	2	full-splice_match	LOC106602991	XM_014196099.1	1571	2	multi-exon	45.0	AATAATAATGTCATCATTTA	31	GiU1,GiU4,SAV_Challenge,SAV_Control	497	1567	A0A3P9A5Z9	prostaglandin E2 receptor EP2 subtype-like	GO:0004957,GO:0004960,GO:0007186,GO:0016021,GO:0031017,GO:0048793,GO:1990402	prostaglandin E receptor activity,thromboxane receptor activity,G protein-coupled receptor signaling pathway,integral component of membrane,exocrine pancreas development,pronephros development,embryonic liver development
PB.464.2	Salmo_Salar	SS464.2	NC_027300.1	-	2802	19	novel_not_in_catalog	txndc16	novel	2609	19	at_least_one_novel_splicesite	85.0	AAAAAAAACAAAAAAAAACT	6	GiU1	332	2185	txndc16	thioredoxin domain-containing protein 16 isoform X1	GO:0045454	cell redox homeostasis
PB.464.3	Salmo_Salar	SS464.3	NC_027300.1	-	2727	18	novel_not_in_catalog	txndc16	novel	2609	19	at_least_one_novel_splicesite	60.0	AAAACGACTGATTTAAAAAA	2	HKU1	806	2134		---NA---
PB.464.4	Salmo_Salar	SS464.4	NC_027300.1	-	2586	16	novel_not_in_catalog	txndc16	novel	2609	19	at_least_one_novel_splicesite	35.0	AAATATTTATTTGAAGTCGT	20	GiU7	341	2239	txndc16	thioredoxin domain-containing protein 16 isoform X1	GO:0045454	cell redox homeostasis
PB.465.1	Salmo_Salar	SS465.1	NC_027300.1	+	7000	12	full-splice_match	LOC106602955	XM_014196049.1	8403	12	multi-exon	80.0	AAAAAAAAAAAAATTGTAAA	103	GiU1,GiU4,GiU7,LiU1	539	2440	LOC106610612	protein Smaug homolog 1 isoform X3	GO:0003723,GO:0005515,GO:0017148,GO:0030371,GO:0043488	RNA binding,protein binding,negative regulation of translation,translation repressor activity,regulation of mRNA stability
PB.466.1	Salmo_Salar	SS466.1	NC_027300.1	-	1611	6	full-splice_match	LOC106602973	XM_014196063.1	3527	6	multi-exon	100.0	AAAAAAAAAAAAAAAAAAAA	1307	GiU1,GiU7,LiU1,LiU4,LiU7	289	1062	gch1	GTP cyclohydrolase 1	GO:0003934,GO:0046654	GTP cyclohydrolase I activity,tetrahydrofolate biosynthetic process	EC:3.5.4.16	GTP cyclohydrolase I
PB.468.1	Salmo_Salar	SS468.1	NC_027300.1	-	1303	11	full-splice_match	LOC106602923	XM_014195938.1	1286	11	multi-exon	20.0	AACATGTCTGTTGTACTGTC	7	GiU1,SAV_Challenge	146	820	STYX	Serine/threonine/tyrosine-interacting protein	GO:0005654,GO:0005737,GO:0006470,GO:0008138,GO:0032091,GO:0043086,GO:0062026,GO:0070372,GO:1990444	nucleoplasm,cytoplasm,protein dephosphorylation,protein tyrosine/serine/threonine phosphatase activity,negative regulation of protein binding,negative regulation of catalytic activity,negative regulation of SCF-dependent proteasomal ubiquitin-dependent catabolic process,regulation of ERK1 and ERK2 cascade,F-box domain binding	EC:3.1.3.16	Protein-serine/threonine phosphatase
PB.469.1	Salmo_Salar	SS469.1	NC_027300.1	-	3791	4	full-splice_match	LOC106602906	XM_014195898.1	3784	4	multi-exon	30.0	AATTCTTGAAAGCTGTTATT	280	GiU1,GiU4,GiU7,HKU1,HKU7,SAV_Control	575	1600	LOC106602906	fos-related antigen 2 isoform X1	GO:0003677,GO:0003700,GO:0006357,GO:2000690	DNA binding,DNA-binding transcription factor activity,regulation of transcription by RNA polymerase II,regulation of cardiac muscle cell myoblast differentiation
PB.469.2	Salmo_Salar	SS469.2	NC_027300.1	-	3864	5	incomplete-splice_match	LOC106602906	XM_014195924.1	3443	6	intron_retention	30.0	AATTCTTGAAAGCTGTTATT	5	GiU7	792	1673	LOC106602906	fos-related antigen 2-like isoform X2	GO:0003677,GO:0003700,GO:0006357	DNA binding,DNA-binding transcription factor activity,regulation of transcription by RNA polymerase II
PB.469.4	Salmo_Salar	SS469.4	NC_027300.1	-	3376	5	full-splice_match	LOC106602906	XM_014195905.1	3373	5	multi-exon	45.0	AACAAGGAATTCTTGAAAGC	13	GiU7,HKU1	312	1193	LOC106602906	fos-related antigen 2-like isoform X2	GO:0003677,GO:0003700,GO:0006357	DNA binding,DNA-binding transcription factor activity,regulation of transcription by RNA polymerase II
PB.470.1	Salmo_Salar	SS470.1	NC_027300.1	+	2723	4	full-splice_match	LOC106602886	XM_014195870.1	2741	4	multi-exon	25.0	AGGAGTGATTTTTATTTTTA	11	HKU1,HKU4	560	1345		PREDICTED: uncharacterized protein LOC106602886 isoform X2
PB.470.3	Salmo_Salar	SS470.3	NC_027300.1	+	2771	5	full-splice_match	LOC106602886	XM_014195862.1	2794	5	multi-exon	25.0	ATTCTTAGGAGTGATTTTTA	75	GiU7,HKU1,HKU4,HKU7,LiU4	560	1399		PREDICTED: uncharacterized protein LOC106602886 isoform X1
PB.471.1	Salmo_Salar	SS471.1	NC_027300.1	-	2878	11	novel_not_in_catalog	ap3m1	novel	2124	11	at_least_one_novel_splicesite	20.0	AATTTCCATGAGCCGTGTGC	70	GiU1,GiU4,HKU1,HKU4,HKU7,LiU1,LiU4,SAV_Challenge	114	1391	ap3m1	AP-3 complex subunit mu-1 isoform X1	GO:0006886,GO:0016192,GO:0030131	intracellular protein transport,vesicle-mediated transport,clathrin adaptor complex
PB.471.2	Salmo_Salar	SS471.2	NC_027300.1	-	3632	9	incomplete-splice_match	ap3m1	XM_014198339.1	2243	10	intron_retention	20.0	ACTACTGCATGTTATTTGCC	107	GiU1,GiU4,GiU7,LiU1,LiU4,LiU7	1680	2936	ap3m1	AP-3 complex subunit mu-1 isoform X1	GO:0006886,GO:0016192,GO:0030131	intracellular protein transport,vesicle-mediated transport,clathrin adaptor complex
PB.471.3	Salmo_Salar	SS471.3	NC_027300.1	-	3407	10	full-splice_match	ap3m1	NM_001141631.1	1995	10	multi-exon	40.0	ATTTAATGCCTAAATTAATT	427	GiU1,GiU4,GiU7,HKU1,HKU4,HKU7,LiU1,LiU4,LiU7,SAV_Control	680	1936	ap3m1	AP-3 complex subunit mu-1 isoform X1	GO:0006886,GO:0016192,GO:0030131	intracellular protein transport,vesicle-mediated transport,clathrin adaptor complex
PB.471.5	Salmo_Salar	SS471.5	NC_027300.1	-	3186	11	novel_not_in_catalog	ap3m1	novel	2124	11	at_least_one_novel_splicesite	40.0	GATTTAATGCCTAAATTAAT	27	GiU1,GiU7,HKU1,HKU4,LiU1,SAV_Challenge	460	1716	ap3m1	AP-3 complex subunit mu-1 isoform X1	GO:0006886,GO:0016192,GO:0030131	intracellular protein transport,vesicle-mediated transport,clathrin adaptor complex
PB.471.10	Salmo_Salar	SS471.10	NC_027300.1	-	2653	10	novel_not_in_catalog	ap3m1	novel	2262	10	at_least_one_novel_splicesite	40.0	GATTTAATGCCTAAATTAAT	15	GiU4,HKU1,HKU4,LiU4,LiU7	190	1182	ap3m1	AP-3 complex subunit mu-1 isoform X1	GO:0006886,GO:0016192,GO:0030131	intracellular protein transport,vesicle-mediated transport,clathrin adaptor complex
[truncated: 70,292 more rows]
