# Supplementary material for: A de novo Full-Length mRNA Transcriptome Generated From Hybrid-Corrected PacBio Long-Reads Improves the Transcript Annotation and Identifies Thousands of Novel Splice Variants in Atlantic Salmon
Source: Front Genet. 2021 Apr 27;12:656334. doi: 10.3389/fgene.2021.656334 (PMC8110904; doi:10.3389/fgene.2021.656334)
Supplement: Supplementary file 3 [file Data_Sheet_3.CSV]

isoform	mapped_with	TSA_contig_name	chrom	strand	length	exons	structural_category	associated_gene	associated_transcript	ref_length	ref_exons	subcategory	perc_A_downstream_TTS	seq_A_downstream_TTS	FLNCs	Sample_IDs	CDS_Start_transdecoder	CDS_End_transdecoder	Gene_OmicsBox	Sequence_Description	Annotation_GO_ID	Annotation_GO_Term	Enzyme_Code	Enzyme_Name
PB.895.1	Salmo_Salar	SS895.1	NC_027300.1	+	2546	14	full-splice_match	alb1	NM_001123665.1	2225	14	multi-exon	45.0	TAGATCTGAATGAATGAAAT	1332549	LiU1,LiU4,LiU7	281	1909	alb1	serum albumin 2-like	GO:0005615,GO:0008289,GO:0046872	extracellular space,lipid binding,metal ion binding
PB.3871.1	Salmo_Salar	SS3871.1	NC_027303.1	-	2683	9	full-splice_match	LOC106602564	XM_014195266.1	2511	9	multi-exon	40.0	AACATACGACTCAGTCAATC	489228	LiU1,LiU4,LiU7	276	1565	FGG	fibrinogen gamma chain-like isoform X1	GO:0005102,GO:0005577,GO:0030168,GO:0051258	signaling receptor binding,fibrinogen complex,platelet activation,protein polymerization
PB.11613.5	Salmo_Salar	SS11613.5	NC_027311.1	+	3513	22	full-splice_match	LOC106565822	XM_014133388.1	3101	22	multi-exon	25.0	AAACGTCTGCCTATGCCCAC	158110	LiU1,LiU4,LiU7	74	2803	LOC106582936	inter-alpha-trypsin inhibitor heavy chain H3-like	GO:0004867,GO:0010951,GO:0030212	serine-type endopeptidase inhibitor activity,negative regulation of endopeptidase activity,hyaluronan metabolic process
PB.2746.22	Salmo_Salar	SS2746.22	NC_027302.1	+	3538	17	full-splice_match	trf	NM_001123655.1	2557	17	multi-exon	45.0	AAAAACTGTGTTCATCTAAA	149872	HKU1,HKU4,HKU7,LiU1,LiU4,LiU7,SAV_Challenge	49	2121	trf	transferrin	GO:0005615,GO:0006811,GO:0046872,GO:0055072	extracellular space,ion transport,metal ion binding,iron ion homeostasis
PB.9936.49	Salmo_Salar	SS9936.49	NC_027310.1	-	3580	18	fusion	LOC106561958_znf408	novel	2050	14	intron_retention	20.0	ATGATCTGCTTGTTATTACT	141942	GiU4,HKU1,HKU4,LiU1,LiU4,LiU7,SAV_Challenge,SAV_Control	2327	3505		---NA---	GO:0004252,GO:0005509,GO:0005576,GO:0006508,GO:0007596	serine-type endopeptidase activity,calcium ion binding,extracellular region,proteolysis,blood coagulation
PB.23547.1	Salmo_Salar	SS23547.1	NW_012355970.1	-	5711	1	full-splice_match	LOC106595495	XM_014186867.1	5423	1	mono-exon	35.0	AATAGACACTTTCATCACTG	141602	LiU1,LiU4,LiU7	29	5023	c3	complement C3-like	GO:0001848,GO:0001872,GO:0003823,GO:0004866,GO:0005615,GO:0006954,GO:0006957,GO:0006958,GO:0010951,GO:0042742	complement binding,(1->3)-beta-D-glucan binding,antigen binding,endopeptidase inhibitor activity,extracellular space,inflammatory response,complement activation alternative pathway,complement activation classical pathway,negative regulation of endopeptidase activity,defense response to bacterium
PB.3728.2	Salmo_Salar	SS3728.2	NC_027302.1	+	2124	7	full-splice_match	LOC100136352	XM_014194537.1	1941	7	multi-exon	10.0	CTTCCTGTCTGAGACTCCTT	136941	GiU1,GiU4,GiU7,HKU1,HKU4,HKU7,LiU1,LiU4,LiU7,SAV_Challenge,SAV_Control	314	1441	actb	actin, cytoplasmic 1	GO:0005524,GO:0005634,GO:0005884,GO:0005886,GO:0005925,GO:0097433,GO:0098973,GO:0098974	ATP binding,nucleus,actin filament,plasma membrane,focal adhesion,dense body,structural constituent of postsynaptic actin cytoskeleton,postsynaptic actin cytoskeleton organization
PB.5026.1	Salmo_Salar	SS5026.1	NC_027304.1	-	5410	1	full-splice_match	LOC106604987	XM_014200165.1	5423	1	mono-exon	20.0	AATTCCTTTGTGTGCATATC	136732	LiU1,LiU4,LiU7	29	4531	c3	complement C3-like	GO:0001848,GO:0001872,GO:0003823,GO:0004866,GO:0005615,GO:0006954,GO:0006957,GO:0006958,GO:0010951,GO:0042742	complement binding,(1->3)-beta-D-glucan binding,antigen binding,endopeptidase inhibitor activity,extracellular space,inflammatory response,complement activation alternative pathway,complement activation classical pathway,negative regulation of endopeptidase activity,defense response to bacterium
PB.16346.1	Salmo_Salar	SS16346.1	NC_027316.1	+	4123	20	full-splice_match	LOC106576198	XM_014153190.1	3425	20	multi-exon	20.0	AGTTTTGTCAAGTCGGTTAG	127351	LiU1,LiU4,LiU7	352	2838	A0A3P8ZL66	inter-alpha-trypsin inhibitor heavy chain H2-like	GO:0004867,GO:0010951,GO:0030212	serine-type endopeptidase inhibitor activity,negative regulation of endopeptidase activity,hyaluronan metabolic process
PB.5418.2	Salmo_Salar	SS5418.2	NC_027304.1	-	2431	4	incomplete-splice_match	LOC106605689	XM_014201580.1	1948	5	intron_retention	15.0	TGCTCAATTGTCAGTGTGTT	103632	GiU1,GiU4,GiU7,HKU1,HKU4,HKU7,LiU1,LiU4,LiU7,SAV_Challenge,SAV_Control	601	1467	apoE	apolipoprotein Eb-like	GO:0005576,GO:0006869,GO:0008289,GO:0016021,GO:0042157	extracellular region,lipid transport,lipid binding,integral component of membrane,lipoprotein metabolic process
PB.2746.1	Salmo_Salar	SS2746.1	NC_027302.1	+	3592	16	fusion	trf_LOC106599563	novel	1333	10	intron_retention	30.0	TAATAATACTTGTTCACGTT	98878	HKU1,HKU4,HKU7,LiU1,LiU4,LiU7	1627	2820		---NA---
PB.3728.3	Salmo_Salar	SS3728.3	NC_027302.1	+	2646	6	full-splice_match	LOC100136352	XM_014194536.1	1934	6	multi-exon	25.0	ACACAAAGGTTTGGCGTGTT	94798	GiU1,GiU4,GiU7,HKU1,HKU4,HKU7,LiU1,LiU4,LiU7,SAV_Challenge	110	1237	actb	actin, cytoplasmic 1	GO:0005524,GO:0005634,GO:0005884,GO:0005886,GO:0005925,GO:0097433,GO:0098973,GO:0098974	ATP binding,nucleus,actin filament,plasma membrane,focal adhesion,dense body,structural constituent of postsynaptic actin cytoskeleton,postsynaptic actin cytoskeleton organization
PB.20322.1	Salmo_Salar	SS20322.1	NC_027323.1	-	3229	4	incomplete-splice_match	sepp1	XM_014171136.1	2486	5	intron_retention	15.0	TATTGCAATGTTGTCTTGTT	87859	GiU1,GiU4,GiU7,HKU1,HKU4,HKU7,LiU1,LiU4,LiU7,SAV_Challenge,SAV_Control	1134	1790		selenoprotein P	GO:0008430	selenium binding
PB.14172.2	Salmo_Salar	SS14172.2	NC_027314.1	+	10239	26	full-splice_match	LOC106571178	XM_014143938.1	10263	26	multi-exon	35.0	AAATGACGAGATTCATTTTT	86756	LiU1,LiU4,LiU7	73	10014	EPR50_G00189260	apolipoprotein B-100-like	GO:0005319,GO:0006869	lipid transporter activity,lipid transport
PB.1189.1	Salmo_Trutta	ST1189.1	NC_042978.1	+	4195	17	full-splice_match	LOC115158772	XM_029708073.1	3752	17	multi-exon	20.0	AGCCCTCAATGTCTTTCTAT	81549	LiU1,LiU4,LiU7,SAV_Challenge,SAV_Control	211	2010	cfhr5	complement factor H-like	GO:0004930,GO:0007186,GO:0016020	G protein-coupled receptor activity,G protein-coupled receptor signaling pathway,membrane
PB.17168.1	Salmo_Salar	SS17168.1	NC_027317.1	-	4025	10	incomplete-splice_match	LOC106578170	XM_014156800.1	2152	11	intron_retention	10.0	ATTTCGCGTTTGCTCGTTAT	79929	LiU1,LiU4,LiU7,SAV_Control	2180	3409	LOC106613451	fibrinogen beta chain	GO:0005102,GO:0005577,GO:0030168,GO:0051258,GO:0072378	signaling receptor binding,fibrinogen complex,platelet activation,protein polymerization,blood coagulation fibrin clot formation
PB.6295.3	Salmo_Salar	SS6295.3	NC_027305.1	+	2706	3	full-splice_match	LOC106607727	XM_014204996.1	2731	3	multi-exon	20.0	AAACTGATGCTGTTGTCTTT	75287	GiU1,GiU4,GiU7	105	2198	GSONMT00071125001	collagen alpha-1(X) chain-like	GO:0005515,GO:0005576,GO:0005581	protein binding,extracellular region,collagen trimer
