# Supplementary material for: A de novo Full-Length mRNA Transcriptome Generated From Hybrid-Corrected PacBio Long-Reads Improves the Transcript Annotation and Identifies Thousands of Novel Splice Variants in Atlantic Salmon
Source: Front Genet. 2021 Apr 27;12:656334. doi: 10.3389/fgene.2021.656334 (PMC8110904; doi:10.3389/fgene.2021.656334)
Supplement: Supplementary file 4 [file Table_1.XLSX]

## Sheet: Sheet1
Sample	CCS Reads	FLNC Reads	LQ Reads	HQ Reads	Illumina reads	Trimmed Illumina reads	EC-HQ reads
Gill Pre-smolt (GiU1)	4357544	3582887	1268	245315	59140510	58999487	188771
Gill Post-smolt (GiU4)	4120625	3328745	992	283283	51686054	51597781	209426
Gill Post SW (GiU7)	5582765	4540028	3612	304607	55313221	55196187	238029
Liver Pre-smolt (LiU1)	4999316	4229885	5284	125277	57911537	57708460	94008
Liver Post-smolt (LiU4)	5274693	4612991	5869	154238	53321166	53182513	113790
Liver Post SW (LiU7)	4673243	4017371	4378	137395	60174063	59990008	102688
Head kidney Pre-smolt (HKU1)	4159704	3591866	994	293145	72919605	72728090	227750
Head kidney post-smolt (HKU4)	3665655	3050881	991	213524	51515894	51324756	158286
Head kidney post SW (HKU7)	3728439	3085226	1055	250999	57411293	57290995	197842
Head kidney SAV Control (SAV_Control)	821473	577797	462	41548	324976374	324657719	38957
Head kidney SAV Challenge (SAV_Challenge)	503495	366204	175	30835	85135579	85057152	27287
Total	41886952	34983881	25080	2080166	929505296	927733148	1596834
Distribution of sequence counts by sample throughout initial processing of sequencing data for each sample and for the whole dataset.
Columns CCS, FLNC Reads, LQ Reads and HQ reads list the number of sequences that were outputted by each stage of processing of the PacBio reads by the IsoSeq3 pipeline.
Illumina Reads and Illumina reads post-trimming lists the number of pairs of Illumina sequences from paired-end sequencing before and after adapter trimming.
Error-corrected HQ reads lists the number of HQ reads that are supported across 99% of the sequence by the Illumina reads and with no internal coverage gaps. (Output from inhouse python script, Figure 2).
