# Supplementary material for: A de novo Full-Length mRNA Transcriptome Generated From Hybrid-Corrected PacBio Long-Reads Improves the Transcript Annotation and Identifies Thousands of Novel Splice Variants in Atlantic Salmon
Source: Front Genet. 2021 Apr 27;12:656334. doi: 10.3389/fgene.2021.656334 (PMC8110904; doi:10.3389/fgene.2021.656334)
Supplement: Supplementary file 5 [file Table_2.XLSX]

## Sheet: Sheet1
Percent Coverage	No internal gaps	Internal gaps	Total	No internal Gaps % of total	Internal gaps % of total
0	66	3	69	0.00317282	0.000144219
1	23	25	48	0.00110568	0.00120183
2	12	24	36	0.000576877	0.00115375
3	9	39	48	0.000432658	0.00187485
4	10	49	59	0.000480731	0.00235558
5	5	54	59	0.000240365	0.00259595
6	7	80	87	0.000336512	0.00384585
7	8	81	89	0.000384585	0.00389392
8	5	83	88	0.000240365	0.00399007
9	14	111	125	0.000673023	0.00533611
10	8	101	109	0.000384585	0.00485538
11	9	119	128	0.000432658	0.0057207
12	6	117	123	0.000288439	0.00562455
13	6	126	132	0.000288439	0.00605721
14	3	158	161	0.000144219	0.00759555
15	2	194	196	9.61462e-05	0.00932618
16	4	163	167	0.000192292	0.00783591
17	1	157	158	4.80731e-05	0.00754747
18	4	195	199	0.000192292	0.00937425
19	1	181	182	4.80731e-05	0.00870123
20	0	203	203	0	0.00975884
21	1	226	227	4.80731e-05	0.0108645
22	5	253	258	0.000240365	0.0121625
23	3	229	232	0.000144219	0.0110087
24	4	250	254	0.000192292	0.0120183
25	5	268	273	0.000240365	0.0128836
26	0	255	255	0	0.0122586
27	0	286	286	0	0.0137489
28	2	303	305	9.61462e-05	0.0145661
29	0	299	299	0	0.0143739
30	2	302	304	9.61462e-05	0.0145181
31	5	328	333	0.000240365	0.015768
32	1	295	296	4.80731e-05	0.0141816
33	2	352	354	9.61462e-05	0.0169217
34	1	332	333	4.80731e-05	0.0159603
35	4	352	356	0.000192292	0.0169217
36	0	378	378	0	0.0181716
37	1	398	399	4.80731e-05	0.0191331
38	2	424	426	9.61462e-05	0.020383
39	3	436	439	0.000144219	0.0209599
40	1	426	427	4.80731e-05	0.0204791
41	1	413	414	4.80731e-05	0.0198542
42	2	459	461	9.61462e-05	0.0220655
43	1	500	501	4.80731e-05	0.0240365
44	1	500	501	4.80731e-05	0.0240365
45	1	536	537	4.80731e-05	0.0257672
46	2	554	556	9.61462e-05	0.0266325
47	2	564	566	9.61462e-05	0.0271132
48	3	565	568	0.000144219	0.0271613
49	2	589	591	9.61462e-05	0.028315
50	0	608	608	0	0.0292284
51	2	622	624	9.61462e-05	0.0299015
52	3	665	668	0.000144219	0.0319686
53	3	651	654	0.000144219	0.0312956
54	0	747	747	0	0.0359106
55	3	728	731	0.000144219	0.0349972
56	5	697	702	0.000240365	0.0335069
57	1	734	735	4.80731e-05	0.0352856
58	2	775	777	9.61462e-05	0.0372566
59	0	822	822	0	0.0395161
60	4	871	875	0.000192292	0.0418717
61	1	872	873	4.80731e-05	0.0419197
62	3	907	910	0.000144219	0.0436023
63	4	941	945	0.000192292	0.0452368
64	4	938	942	0.000192292	0.0450926
65	8	1076	1084	0.000384585	0.0517266
66	3	1067	1070	0.000144219	0.051294
67	1	1156	1157	4.80731e-05	0.0555725
68	5	1179	1184	0.000240365	0.0566782
69	5	1222	1227	0.000240365	0.0587453
70	6	1306	1312	0.000288439	0.0627835
71	6	1389	1395	0.000288439	0.0667735
72	9	1529	1538	0.000432658	0.0735037
73	9	1574	1583	0.000432658	0.075667
74	16	1562	1578	0.000769169	0.0750902
75	24	1740	1764	0.00115375	0.0836472
76	12	1905	1917	0.000576877	0.0915792
77	31	1943	1974	0.00149027	0.093406
78	22	2141	2163	0.00105761	0.102924
79	26	2257	2283	0.0012499	0.108501
80	40	2487	2527	0.00192292	0.119558
81	67	2609	2676	0.0032209	0.125423
82	67	2963	3030	0.0032209	0.142441
83	80	3205	3285	0.00384585	0.154074
84	104	3441	3545	0.0049996	0.165419
85	125	3914	4039	0.00600914	0.188158
86	182	4226	4408	0.0087493	0.203157
87	231	4637	4868	0.0111049	0.222915
88	304	5263	5567	0.0146142	0.253009
89	472	5999	6471	0.0226905	0.28839
90	649	7031	7680	0.0311994	0.338002
91	916	8101	9017	0.0440349	0.38944
92	1287	9447	10734	0.0618701	0.454146
93	2024	11469	13493	0.0972999	0.55135
94	3209	14437	17646	0.154267	0.694031
95	5722	18450	24172	0.275074	0.886948
96	10442	24075	34517	0.501979	1.15736
97	22936	34110	57046	1.1026	1.63977
98	65390	52228	117618	3.1435	2.51076
99	728663	102556	831219	35.0291	4.93018
100	868171	0	868171	41.7357	0
Total	1711559	368607	2080166	82.2799	17.7201
